# Supplementary material for: Mining expansin-like proteins from rumen microbiota and functional characterization of two anaerobic fungal expansin-like proteins
Source: J Anim Sci Biotechnol. 2025 Nov 20;16:155. doi: 10.1186/s40104-025-01287-6 (PMC12632131; doi:10.1186/s40104-025-01287-6)
Supplement: Supplementary file 1 — Additional file 1: Table S1. Biochemical properties and taxonomic annotation of ELPs identified in the NR database. Table S2. Data sources of rumen microbial MAGs, isolate genomes, and metagenomes. Table S3. Biochemical properties, taxonomic annotation, and domain architecture of ELPs identified in rumen microorganisms. Table S4. Data sources of rumen metatranscriptomes used for ELPs analysis. Table S5. Genomic features of anaerobic fungi and Pecoramyces ruminantium F1. Supplemental fasta: The sequence of rumen expansin-like proteins. [file 40104_2025_1287_MOESM1_ESM.xlsx]

## Sheet: Table S1
Table S1 Biochemical properties and taxonomic annotation of ELPs identified in the NR database
NR_expansin-like_ID	Length	kDa	pI	Domain	Phylum	Class	Order	Family	Genus	Species
XP_959591.1	150	15.9378	6.52	Eukaryota	Ascomycota	Sordariomycetes	Sordariales	Sordariaceae	Neurospora	Neurospora crassa
XP_753833.1	344	35.5751	5.84	Eukaryota	Ascomycota	Eurotiomycetes	Eurotiales	Aspergillaceae	Aspergillus	Aspergillus fumigatus
XP_681004.1	366	37.0029	4.36	Eukaryota	Ascomycota	Eurotiomycetes	Eurotiales	Aspergillaceae	Aspergillus	Aspergillus nidulans
XP_664390.1	247	25.6728	6.99	Eukaryota	Ascomycota	Eurotiomycetes	Eurotiales	Aspergillaceae	Aspergillus	Aspergillus nidulans
XP_647352.1	286	30.6054	5.38	Eukaryota	Evosea	Eumycetozoa	Dictyosteliales	Dictyosteliaceae	Dictyostelium	Dictyostelium discoideum
XP_647351.1	292	32.576	6.08	Eukaryota	Evosea	Eumycetozoa	Dictyosteliales	Dictyosteliaceae	Dictyostelium	Dictyostelium discoideum
XP_643217.1	335	37.1037	8.28	Eukaryota	Evosea	Eumycetozoa	Dictyosteliales	Dictyosteliaceae	Dictyostelium	Dictyostelium discoideum
XP_642827.1	238	25.5437	8.68	Eukaryota	Evosea	Eumycetozoa	Dictyosteliales	Dictyosteliaceae	Dictyostelium	Dictyostelium discoideum
XP_569376.1	317	32.6565	4.05	Eukaryota	Basidiomycota	Tremellomycetes	Tremellales	Cryptococcaceae	Cryptococcus	Cryptococcus neoformans
XP_568400.1	499	50.975	6.23	Eukaryota	Basidiomycota	Tremellomycetes	Tremellales	Cryptococcaceae	Cryptococcus	Cryptococcus neoformans
XP_504084.1	290	29.166	4.4	Eukaryota	Ascomycota	Saccharomycetes	Saccharomycetales	Dipodascaceae	Yarrowia	Yarrowia lipolytica
XP_460115.2	232	24.1458	4.24	Eukaryota	Ascomycota	Saccharomycetes	Saccharomycetales	Debaryomycetaceae	Debaryomyces	Debaryomyces hansenii
XP_046098459.1	481	50.7839	5.11	Eukaryota	Ascomycota	Sordariomycetes	Hypocreales	Nectriaceae	Ilyonectria	Ilyonectria robusta
XP_046084033.1	211	21.6839	4.05	Eukaryota	Basidiomycota	Agaricomycetes	Agaricales	Omphalotaceae	Lentinula	Lentinula edodes
XP_046084032.1	191	19.3242	4.87	Eukaryota	Basidiomycota	Agaricomycetes	Agaricales	Omphalotaceae	Lentinula	Lentinula edodes
XP_046083215.1	191	20.6658	4.42	Eukaryota	Basidiomycota	Agaricomycetes	Agaricales	Omphalotaceae	Lentinula	Lentinula edodes
XP_046081040.1	229	23.7185	4.31	Eukaryota	Basidiomycota	Agaricomycetes	Agaricales	Omphalotaceae	Lentinula	Lentinula edodes
XP_046065406.1	279	28.4638	4.05	Eukaryota	Ascomycota	Eurotiomycetes	Eurotiales	Trichocomaceae	Talaromyces	Talaromyces proteolyticus
XP_046023068.1	396	40.4826	5.23	Eukaryota	Ascomycota	Dothideomycetes	Pleosporales	Pleosporaceae	Alternaria	Alternaria rosae
XP_046009609.1	242	25.1258	5.24	Eukaryota	Ascomycota	Sordariomycetes	Xylariales	Microdochiaceae	Microdochium	Microdochium trichocladiopsis
XP_046000552.1	295	30.3096	4.22	Eukaryota	Ascomycota	Dothideomycetes	Pleosporales	Didymellaceae	Boeremia	Boeremia exigua
XP_045960529.1	229	23.7164	7.61	Eukaryota	Ascomycota	Sordariomycetes	Xylariales	Sporocadaceae	Truncatella	Truncatella angustata
XP_045948496.1	405	41.1434	4.44	Eukaryota	Ascomycota	Eurotiomycetes	Eurotiales	Aspergillaceae	Aspergillus	Aspergillus melleus
XP_045264823.1	219	23.3971	8.59	Eukaryota	Ascomycota	Sordariomycetes	Glomerellales	Glomerellaceae	Colletotrichum	Colletotrichum gloeosporioides
XP_044671444.1	285	28.7252	7.88	Eukaryota	Ascomycota	Lecanoromycetes	Lecanorales	Ramalinaceae	Bacidia	Bacidia gigantensis
XP_044671123.1	351	35.0939	6.29	Eukaryota	Ascomycota	Lecanoromycetes	Lecanorales	Ramalinaceae	Bacidia	Bacidia gigantensis
XP_044651491.1	218	22.8735	7.55	Eukaryota	Ascomycota	Dothideomycetes	Mycosphaerellales	Mycosphaerellaceae	Cercospora	Cercospora kikuchii
XP_044651490.1	215	22.492	6.7	Eukaryota	Ascomycota	Dothideomycetes	Mycosphaerellales	Mycosphaerellaceae	Cercospora	Cercospora kikuchii
XP_043187254.1	151	15.9237	6.03	Eukaryota	Basidiomycota	Agaricomycetes	Cantharellales	Ceratobasidiaceae	Rhizoctonia	Rhizoctonia solani
XP_043178323.1	169	17.9013	10.21	Eukaryota	Basidiomycota	Agaricomycetes	Cantharellales	Ceratobasidiaceae	Rhizoctonia	Rhizoctonia solani
XP_043177237.1	151	15.9201	9.42	Eukaryota	Basidiomycota	Agaricomycetes	Cantharellales	Ceratobasidiaceae	Rhizoctonia	Rhizoctonia solani
XP_043175465.1	390	40.4073	4.91	Eukaryota	Ascomycota	Dothideomycetes	Pleosporales	Pleosporaceae	Alternaria	Alternaria atra
XP_043161941.1	251	26.0195	5.63	Eukaryota	Ascomycota	Eurotiomycetes	Eurotiales	Aspergillaceae	Aspergillus	Aspergillus pseudoviridinutans
XP_043156474.1	331	33.8781	5.65	Eukaryota	Ascomycota	Eurotiomycetes	Eurotiales	Aspergillaceae	Aspergillus	Aspergillus pseudoviridinutans
XP_043150969.1	253	26.0227	5.19	Eukaryota	Ascomycota	Eurotiomycetes	Eurotiales	Aspergillaceae	Aspergillus	Aspergillus udagawae
XP_043146935.1	337	34.5561	6.51	Eukaryota	Ascomycota	Eurotiomycetes	Eurotiales	Aspergillaceae	Aspergillus	Aspergillus udagawae
XP_043145969.1	326	35.0258	5.06	Eukaryota	Ascomycota	Eurotiomycetes	Eurotiales	Aspergillaceae	Aspergillus	Aspergillus udagawae
XP_043129509.1	332	35.6465	5.08	Eukaryota	Ascomycota	Eurotiomycetes	Eurotiales	Aspergillaceae	Aspergillus	Aspergillus viridinutans
XP_043126996.1	249	25.6903	6.38	Eukaryota	Ascomycota	Eurotiomycetes	Eurotiales	Aspergillaceae	Aspergillus	Aspergillus viridinutans
XP_043123495.1	289	29.8318	5.66	Eukaryota	Ascomycota	Eurotiomycetes	Eurotiales	Aspergillaceae	Aspergillus	Aspergillus viridinutans
XP_043060935.1	242	25.3701	4.35	Eukaryota	Ascomycota	Saccharomycetes	Saccharomycetales	Pichiaceae	Ogataea	Ogataea angusta
XP_043053465.1	240	25.4565	4.42	Eukaryota	Ascomycota	Saccharomycetes	Saccharomycetales	Pichiaceae	Ogataea	Ogataea haglerorum
XP_043047220.1	242	24.9755	4.65	Eukaryota	Ascomycota	Saccharomycetes	Saccharomycetales	Debaryomycetaceae	Scheffersomyces	Scheffersomyces spartinae
XP_043040070.1	288	30.7346	5.24	Eukaryota	Basidiomycota	Agaricomycetes	Agaricales	Physalacriaceae	Guyanagaster	Guyanagaster necrorhizus
XP_043033965.1	152	15.768	4.05	Eukaryota	Basidiomycota	Agaricomycetes	Agaricales	Physalacriaceae	Guyanagaster	Guyanagaster necrorhizus
XP_043031153.1	171	17.4863	5.57	Eukaryota	Ascomycota	Sordariomycetes	Diaporthales	Diaporthaceae	Diaporthe	Diaporthe citri
XP_043022810.1	290	29.0486	5.37	Eukaryota	Ascomycota	Sordariomycetes	Diaporthales	Diaporthaceae	Diaporthe	Diaporthe citri
XP_043008993.1	355	36.9076	4.05	Eukaryota	Basidiomycota	Agaricomycetes	Agaricales	Marasmiaceae	Marasmius	Marasmius oreades
XP_043008315.1	228	24.5678	8.84	Eukaryota	Basidiomycota	Agaricomycetes	Agaricales	Marasmiaceae	Marasmius	Marasmius oreades
XP_042926801.1	396	44.8516	5.49	Eukaryota	Chlorophyta	Chlorophyceae	Chlamydomonadales	Chlamydomonadaceae	Chlamydomonas	Chlamydomonas reinhardtii
XP_042925687.1	375	40.7477	5.07	Eukaryota	Chlorophyta	Chlorophyceae	Chlamydomonadales	Chlamydomonadaceae	Chlamydomonas	Chlamydomonas reinhardtii
XP_042925370.1	423	46.2202	5.36	Eukaryota	Chlorophyta	Chlorophyceae	Chlamydomonadales	Chlamydomonadaceae	Chlamydomonas	Chlamydomonas reinhardtii
XP_042922277.1	279	28.1969	6.91	Eukaryota	Chlorophyta	Chlorophyceae	Chlamydomonadales	Chlamydomonadaceae	Chlamydomonas	Chlamydomonas reinhardtii
XP_042922276.1	273	28.0292	8.94	Eukaryota	Chlorophyta	Chlorophyceae	Chlamydomonadales	Chlamydomonadaceae	Chlamydomonas	Chlamydomonas reinhardtii
XP_042917096.1	464	48.1217	7.6	Eukaryota	Chlorophyta	Chlorophyceae	Chlamydomonadales	Chlamydomonadaceae	Chlamydomonas	Chlamydomonas reinhardtii
XP_042915914.1	287	30.0785	5.01	Eukaryota	Chlorophyta	Chlorophyceae	Chlamydomonadales	Chlamydomonadaceae	Chlamydomonas	Chlamydomonas reinhardtii
XP_042914754.1	253	27.9329	8.76	Eukaryota	Chlorophyta	Chlorophyceae	Chlamydomonadales	Chlamydomonadaceae	Chlamydomonas	Chlamydomonas reinhardtii
XP_041416370.1	337	37.1723	5.9	Eukaryota	Basidiomycota	Ustilaginomycetes	Ustilaginales	Ustilaginaceae	Ustilago	Ustilago hordei
XP_041415459.1	160	17.2553	8.33	Eukaryota	Basidiomycota	Ustilaginomycetes	Ustilaginales	Ustilaginaceae	Ustilago	Ustilago hordei
XP_041410175.1	229	24.7781	8.64	Eukaryota	Basidiomycota	Ustilaginomycetes	Ustilaginales	Ustilaginaceae	Ustilago	Ustilago hordei
XP_041313679.1	261	26.8564	6.02	Eukaryota	Basidiomycota	Agaricomycetes	Boletales	Suillaceae	Suillus	Suillus bovinus
XP_041311308.1	235	25.1336	4.77	Eukaryota	Basidiomycota	Agaricomycetes	Boletales	Suillaceae	Suillus	Suillus bovinus
XP_041300367.1	267	27.2196	6.63	Eukaryota	Basidiomycota	Agaricomycetes	Boletales	Suillaceae	Suillus	Suillus discolor
XP_041246891.1	276	28.295	6.79	Eukaryota	Basidiomycota	Agaricomycetes	Boletales	Suillaceae	Suillus	Suillus subalutaceus
XP_041224717.1	273	27.7652	6.42	Eukaryota	Basidiomycota	Agaricomycetes	Boletales	Suillaceae	Suillus	Suillus fuscotomentosus
XP_041199271.1	272	27.7983	7.03	Eukaryota	Basidiomycota	Agaricomycetes	Boletales	Suillaceae	Suillus	Suillus subaureus
XP_041183915.1	284	29.3904	8.6	Eukaryota	Basidiomycota	Agaricomycetes	Boletales	Suillaceae	Suillus	Suillus paluster
XP_041165010.1	267	27.1085	6.69	Eukaryota	Basidiomycota	Agaricomycetes	Boletales	Suillaceae	Suillus	Suillus plorans
XP_041157884.1	246	26.4613	5.67	Eukaryota	Basidiomycota	Agaricomycetes	Boletales	Suillaceae	Suillus	Suillus plorans
XP_041147179.1	426	43.3388	4.22	Eukaryota	Ascomycota	Eurotiomycetes	Eurotiales	Aspergillaceae	Aspergillus	Aspergillus flavus
XP_041135567.1	354	37.7269	4.13	Eukaryota	Ascomycota	Saccharomycetes	Saccharomycetales	Pichiaceae	Brettanomyces	Brettanomyces bruxellensis
XP_040877818.1	234	24.2298	8.73	Eukaryota	Ascomycota	Dothideomycetes	Dothideales	Saccotheciaceae	Aureobasidium	Aureobasidium melanogenum
XP_040816457.1	430	43.6605	4.5	Eukaryota	Ascomycota	Eurotiomycetes	Eurotiales	Aspergillaceae	Penicillium	Penicillium solitum
XP_040796210.1	396	40.206	4.09	Eukaryota	Ascomycota	Eurotiomycetes	Eurotiales	Aspergillaceae	Aspergillus	Aspergillus fijiensis
XP_040793566.1	423	44.8028	7.5	Eukaryota	Ascomycota	Dothideomycetes	Pleosporales	Cucurbitariaceae	Cucurbitaria	Cucurbitaria berberidis
XP_040782397.1	177	17.7183	4.05	Eukaryota	Ascomycota	Sordariomycetes	Diaporthales	Cryphonectriaceae	Cryphonectria	Cryphonectria parasitica
XP_040771583.1	202	20.6522	4.05	Eukaryota	Ascomycota	Sordariomycetes	Diaporthales	Cryphonectriaceae	Cryphonectria	Cryphonectria parasitica
XP_040763687.1	288	29.3673	4.67	Eukaryota	Basidiomycota	Agaricomycetes	Polyporales	Laetiporaceae	Laetiporus	Laetiporus sulphureus
XP_040751196.1	392	40.1447	4.61	Eukaryota	Ascomycota	Eurotiomycetes	Eurotiales	Aspergillaceae	Aspergillus	Aspergillus ochraceoroseus
XP_040749335.1	204	21.5691	4.51	Eukaryota	Ascomycota	Eurotiomycetes	Eurotiales	Aspergillaceae	Aspergillus	Aspergillus ochraceoroseus
XP_040748313.1	198	20.4619	4.14	Eukaryota	Ascomycota	Eurotiomycetes	Eurotiales	Aspergillaceae	Aspergillus	Aspergillus ochraceoroseus
XP_040743178.1	169	17.8855	9.55	Eukaryota	Zoopagomycota	Kickxellomycetes	Kickxellales	Kickxellaceae	Linderina	Linderina pennispora
XP_040738057.1	346	34.7865	4.05	Eukaryota	Ascomycota	Eurotiomycetes	Eurotiales	Trichocomaceae	Talaromyces	Talaromyces amestolkiae
XP_040733782.1	240	24.1912	4.05	Eukaryota	Ascomycota	Eurotiomycetes	Eurotiales	Trichocomaceae	Talaromyces	Talaromyces amestolkiae
XP_040723977.1	199	21.604	8.59	Eukaryota	Ascomycota	Taphrinomycetes	Taphrinales	Protomycetaceae	Protomyces	Protomyces lactucae-debilis
XP_040720729.1	171	17.1719	4.45	Eukaryota	Ascomycota	Sordariomycetes	Xylariales	Pseudomassariaceae	Pseudomassariella	Pseudomassariella vexata
XP_040719210.1	336	34.6881	4.46	Eukaryota	Ascomycota	Sordariomycetes	Xylariales	Pseudomassariaceae	Pseudomassariella	Pseudomassariella vexata
XP_040698755.1	245	24.7235	4.74	Eukaryota	Ascomycota	Eurotiomycetes	Eurotiales	Aspergillaceae	Aspergillus	Aspergillus sydowii
XP_040695236.1	412	42.3575	4.05	Eukaryota	Ascomycota	Eurotiomycetes	Eurotiales	Aspergillaceae	Aspergillus	Aspergillus wentii
XP_040673008.1	238	24.1797	4.65	Eukaryota	Ascomycota	Eurotiomycetes	Eurotiales	Aspergillaceae	Aspergillus	Aspergillus versicolor
XP_040648500.1	362	37.304	5.69	Eukaryota	Ascomycota	Eurotiomycetes	Eurotiales	Aspergillaceae	Penicillium	Penicillium griseofulvum
XP_040632449.1	284	28.7992	4.05	Eukaryota	Basidiomycota	Dacrymycetes	Dacrymycetales	Dacrymycetaceae	Dacryopinax	Dacryopinax primogenitus
XP_040628908.1	177	17.9674	4.6	Eukaryota	Basidiomycota	Dacrymycetes	Dacrymycetales	Dacrymycetaceae	Dacryopinax	Dacryopinax primogenitus
XP_040618006.1	458	46.254	8.64	Eukaryota	Ascomycota	Sordariomycetes	Ophiostomatales	Ophiostomataceae	Sporothrix	Sporothrix brasiliensis
XP_038930625.1	422	42.5961	4.24	Eukaryota	Ascomycota	Eurotiomycetes	Eurotiales	Aspergillaceae	Penicillium	Penicillium roqueforti
XP_038924032.1	172	17.6758	6.48	Eukaryota	Basidiomycota	Agaricomycetes	Cantharellales	Cantharellaceae	Cantharellus	Cantharellus anzutake
XP_038916492.1	155	16.6809	7.69	Eukaryota	Basidiomycota	Agaricomycetes	Cantharellales	Cantharellaceae	Cantharellus	Cantharellus anzutake
XP_038806630.1	336	34.0163	4.93	Eukaryota	Ascomycota	Leotiomycetes	Helotiales	Sclerotiniaceae	Botrytis	Botrytis deweyae
XP_038801673.1	359	37.417	7.52	Eukaryota	Ascomycota	Dothideomycetes	Pleosporales	Didymellaceae	Ascochyta	Ascochyta rabiei
XP_038793838.1	293	29.5716	4.28	Eukaryota	Ascomycota	Dothideomycetes	Pleosporales	Didymellaceae	Ascochyta	Ascochyta rabiei
XP_038783148.1	402	41.3695	5.03	Eukaryota	Ascomycota	Dothideomycetes	Pleosporales	Pleosporaceae	Alternaria	Alternaria burnsii
XP_038775456.1	224	23.198	8.2	Eukaryota	Ascomycota	Leotiomycetes	Helotiales	Sclerotiniaceae	Botrytis	Botrytis porri
XP_038762952.1	316	32.0652	5.14	Eukaryota	Ascomycota	Leotiomycetes	Helotiales	Sclerotiniaceae	Botrytis	Botrytis sinoallii
XP_038749479.1	300	30.6425	5.52	Eukaryota	Ascomycota	Sordariomycetes	Glomerellales	Glomerellaceae	Colletotrichum	Colletotrichum karsti
XP_038742212.1	220	23.6534	8.58	Eukaryota	Ascomycota	Sordariomycetes	Glomerellales	Glomerellaceae	Colletotrichum	Colletotrichum karsti
XP_038730996.1	336	33.9102	4.92	Eukaryota	Ascomycota	Leotiomycetes	Helotiales	Sclerotiniaceae	Botrytis	Botrytis byssoidea
XP_037223026.1	296	31.2788	5.02	Eukaryota	Basidiomycota	Agaricomycetes	Agaricales	Mycenaceae	Mycena	Mycena indigotica
XP_037214347.1	246	24.6613	4.53	Eukaryota	Basidiomycota	Agaricomycetes	Agaricales	Mycenaceae	Mycena	Mycena indigotica
XP_037197713.1	338	33.9712	4.66	Eukaryota	Ascomycota	Leotiomycetes	Helotiales	Sclerotiniaceae	Botrytis	Botrytis fragariae
XP_037167330.1	150	15.802	4.1	Eukaryota	Ascomycota	Lecanoromycetes	Lecanorales	Parmeliaceae	Letharia	Letharia columbiana
XP_037149199.1	150	15.801	4.15	Eukaryota	Ascomycota	Lecanoromycetes	Lecanorales	Parmeliaceae	Letharia	Letharia lupina
XP_036667495.1	222	23.2771	4.38	Eukaryota	Ascomycota	Saccharomycetes	Saccharomycetales	Debaryomycetaceae	Candida	Candida parapsilosis
XP_036634796.1	301	31.1896	9.51	Eukaryota	Basidiomycota	Agaricomycetes	Agaricales	Pleurotaceae	Pleurotus	Pleurotus ostreatus
XP_036585598.1	305	31.8651	5.74	Eukaryota	Ascomycota	Sordariomycetes	Glomerellales	Glomerellaceae	Colletotrichum	Colletotrichum truncatum
XP_036580270.1	219	23.4843	8.58	Eukaryota	Ascomycota	Sordariomycetes	Glomerellales	Glomerellaceae	Colletotrichum	Colletotrichum truncatum
XP_036576115.1	244	26.7471	9.67	Eukaryota	Ascomycota	Sordariomycetes	Glomerellales	Glomerellaceae	Colletotrichum	Colletotrichum truncatum
XP_036496410.1	220	23.5123	8.58	Eukaryota	Ascomycota	Sordariomycetes	Glomerellales	Glomerellaceae	Colletotrichum	Colletotrichum siamense
XP_035366872.1	233	24.3411	7.56	Eukaryota	Ascomycota	Dothideomycetes	Botryosphaeriales	Botryosphaeriaceae	Lasiodiplodia	Lasiodiplodia theobromae
XP_035340450.1	282	28.5183	4.05	Eukaryota	Ascomycota	Eurotiomycetes	Eurotiales	Trichocomaceae	Talaromyces	Talaromyces rugulosus
XP_035334552.1	320	33.0222	4.91	Eukaryota	Ascomycota	Sordariomycetes	Glomerellales	Glomerellaceae	Colletotrichum	Colletotrichum scovillei
XP_035327889.1	219	23.246	8.74	Eukaryota	Ascomycota	Sordariomycetes	Glomerellales	Glomerellaceae	Colletotrichum	Colletotrichum scovillei
XP_034010798.1	179	18.8333	4.83	Eukaryota	Ascomycota	Saccharomycetes	Saccharomycetales	Unassigned	Diutina	Diutina rugosa
XP_033690130.1	478	51.2477	4.88	Eukaryota	Ascomycota	Dothideomycetes	Pleosporales	Trematosphaeriaceae	Trematosphaeria	Trematosphaeria pertusa
XP_033688655.1	365	37.3659	4.93	Eukaryota	Ascomycota	Dothideomycetes	Pleosporales	Trematosphaeriaceae	Trematosphaeria	Trematosphaeria pertusa
XP_033677352.1	219	23.7139	9.5	Eukaryota	Ascomycota	Dothideomycetes	Pleosporales	Trematosphaeriaceae	Trematosphaeria	Trematosphaeria pertusa
XP_033668926.1	218	22.7589	4.14	Eukaryota	Ascomycota	Dothideomycetes	Mycosphaerellales	Mycosphaerellaceae	Zasmidium	Zasmidium cellare
XP_033603848.1	171	17.2408	4.31	Eukaryota	Ascomycota	Dothideomycetes	Acrospermales	Acrospermaceae	Pseudovirgaria	Pseudovirgaria hyperparasitica
XP_033598445.1	408	42.7873	4.37	Eukaryota	Ascomycota	Dothideomycetes	Acrospermales	Acrospermaceae	Pseudovirgaria	Pseudovirgaria hyperparasitica
XP_033578181.1	375	38.0008	5.53	Eukaryota	Ascomycota	Dothideomycetes	Mytilinidiales	Mytilinidiaceae	Mytilinidion	Mytilinidion resinicola
XP_033559804.1	292	29.7216	4.35	Eukaryota	Ascomycota	Dothideomycetes	Pleosporales	Didymellaceae	Macroventuria	Macroventuria anomochaeta
XP_033552729.1	215	23.9274	9.51	Eukaryota	Ascomycota	Dothideomycetes	Pleosporales	Lindgomycetaceae	Lindgomyces	Lindgomyces ingoldianus
XP_033551251.1	362	36.7456	5.28	Eukaryota	Ascomycota	Dothideomycetes	Pleosporales	Lindgomycetaceae	Lindgomyces	Lindgomyces ingoldianus
XP_033544716.1	170	18.7135	4.62	Eukaryota	Ascomycota	Dothideomycetes	Pleosporales	Lindgomycetaceae	Lindgomyces	Lindgomyces ingoldianus
XP_033522998.1	184	19.0514	8.2	Eukaryota	Ascomycota	Dothideomycetes	Pleosporales	Dothidotthiaceae	Dothidotthia	Dothidotthia symphoricarpi
XP_033519423.1	229	24.5647	8.27	Eukaryota	Ascomycota	Dothideomycetes	Pleosporales	Dothidotthiaceae	Dothidotthia	Dothidotthia symphoricarpi
XP_033453725.1	360	37.3249	4.9	Eukaryota	Ascomycota	Dothideomycetes	Pleosporales	Didymellaceae	Didymella	Didymella exigua
XP_033439233.1	157	16.5632	4.84	Eukaryota	Ascomycota	Sordariomycetes	Xylariales	Hypoxylaceae	Daldinia	Daldinia childiae
XP_033418536.1	224	22.688	4.87	Eukaryota	Ascomycota	Eurotiomycetes	Eurotiales	Aspergillaceae	Aspergillus	Aspergillus lentulus
XP_033414033.1	355	36.2227	5.15	Eukaryota	Ascomycota	Eurotiomycetes	Eurotiales	Aspergillaceae	Aspergillus	Aspergillus lentulus
XP_033392828.1	276	28.3469	4.24	Eukaryota	Ascomycota	Dothideomycetes	Botryosphaeriales	Aplosporellaceae	Aplosporella	Aplosporella prunicola
XP_033381198.1	202	21.2223	5.12	Eukaryota	Ascomycota	Dothideomycetes	Pleosporales	Unassigned	Aaosphaeria	Aaosphaeria arxii
XP_031930814.1	411	41.8262	4.26	Eukaryota	Ascomycota	Eurotiomycetes	Eurotiales	Aspergillaceae	Aspergillus	Aspergillus caelatus
XP_031908455.1	414	42.1375	4.24	Eukaryota	Ascomycota	Eurotiomycetes	Eurotiales	Aspergillaceae	Aspergillus	Aspergillus pseudotamarii
XP_031902862.1	392	40.2402	4.71	Eukaryota	Ascomycota	Eurotiomycetes	Eurotiales	Aspergillaceae	Aspergillus	Aspergillus alliaceus
XP_031898117.1	153	15.9334	4.21	Eukaryota	Ascomycota	Eurotiomycetes	Eurotiales	Aspergillaceae	Aspergillus	Aspergillus alliaceus
XP_031876273.1	220	23.5423	8.58	Eukaryota	Ascomycota	Sordariomycetes	Glomerellales	Glomerellaceae	Colletotrichum	Colletotrichum fructicola
XP_031862926.1	349	35.4156	4.15	Eukaryota	Basidiomycota	Tremellomycetes	Tremellales	Cryptococcaceae	Kwoniella	Kwoniella shandongensis
XP_031065659.1	236	25.1575	9.17	Eukaryota	Ascomycota	Sordariomycetes	Hypocreales	Nectriaceae	Fusarium	Fusarium odoratissimum
XP_031005006.1	358	36.346	4.7	Eukaryota	Ascomycota	Leotiomycetes	Helotiales	Lachnaceae	Lachnellula	Lachnellula hyalina
XP_031002955.1	175	17.8937	4.14	Eukaryota	Ascomycota	Leotiomycetes	Helotiales	Lachnaceae	Lachnellula	Lachnellula hyalina
XP_030996349.1	287	29.4115	4.99	Eukaryota	Ascomycota	Sordariomycetes	Unassigned	Thyridiaceae	Thyridium	Thyridium curvatum
XP_029762304.1	234	24.2858	8.73	Eukaryota	Ascomycota	Dothideomycetes	Dothideales	Saccotheciaceae	Aureobasidium	Aureobasidium pullulans
XP_029754868.1	240	23.5597	7.95	Eukaryota	Ascomycota	Dothideomycetes	Dothideales	Saccotheciaceae	Aureobasidium	Aureobasidium pullulans
XP_029737456.1	236	25.5663	6.73	Eukaryota	Basidiomycota	Ustilaginomycetes	Ustilaginales	Ustilaginaceae	Sporisorium	Sporisorium graminicola
XP_028891150.1	233	24.5679	4.81	Eukaryota	Ascomycota	Saccharomycetes	Saccharomycetales	Metschnikowiaceae	Candida/Metschnikowiaceae	[Candida] auris
XP_028504611.1	402	41.4767	5.02	Eukaryota	Ascomycota	Dothideomycetes	Pleosporales	Pleosporaceae	Alternaria	Alternaria arborescens
XP_028485788.1	231	23.708	4.4	Eukaryota	Ascomycota	Eurotiomycetes	Eurotiales	Thermoascaceae	Paecilomyces	Paecilomyces variotii
XP_027483700.1	201	21.3007	9.16	Eukaryota	Basidiomycota	Malasseziomycetes	Malasseziales	Malasseziaceae	Malassezia	Malassezia restricta
XP_026612049.1	413	41.7444	4.51	Eukaryota	Ascomycota	Eurotiomycetes	Eurotiales	Aspergillaceae	Aspergillus	Aspergillus thermomutatus
XP_026610486.1	252	25.583	4.32	Eukaryota	Ascomycota	Eurotiomycetes	Eurotiales	Aspergillaceae	Aspergillus	Aspergillus thermomutatus
XP_026604918.1	287	29.5098	4.99	Eukaryota	Ascomycota	Eurotiomycetes	Eurotiales	Aspergillaceae	Aspergillus	Aspergillus mulundensis
XP_026602096.1	362	36.4654	4.34	Eukaryota	Ascomycota	Eurotiomycetes	Eurotiales	Aspergillaceae	Aspergillus	Aspergillus mulundensis
XP_025597146.1	162	16.8019	9.13	Eukaryota	Basidiomycota	Exobasidiomycetes	Entylomatales	Unassigned	Tilletiopsis	Tilletiopsis washingtonensis
XP_025576438.1	532	53.3702	4.1	Eukaryota	Ascomycota	Eurotiomycetes	Eurotiales	Aspergillaceae	Aspergillus	Aspergillus ibericus
XP_025553374.1	332	34.1658	4.23	Eukaryota	Ascomycota	Eurotiomycetes	Eurotiales	Aspergillaceae	Aspergillus	Aspergillus homomorphus
XP_025529202.1	401	40.7215	4.12	Eukaryota	Ascomycota	Eurotiomycetes	Eurotiales	Aspergillaceae	Aspergillus	Aspergillus japonicus
XP_025509165.1	399	40.4833	4.09	Eukaryota	Ascomycota	Eurotiomycetes	Eurotiales	Aspergillaceae	Aspergillus	Aspergillus aculeatinus
XP_025486570.1	362	36.7672	4.15	Eukaryota	Ascomycota	Eurotiomycetes	Eurotiales	Aspergillaceae	Aspergillus	Aspergillus uvarum
XP_025475265.1	510	51.347	4.11	Eukaryota	Ascomycota	Eurotiomycetes	Eurotiales	Aspergillaceae	Aspergillus	Aspergillus neoniger
XP_025469152.1	368	37.7125	4.28	Eukaryota	Ascomycota	Eurotiomycetes	Eurotiales	Aspergillaceae	Aspergillus	Aspergillus sclerotioniger
XP_025444154.1	346	35.2115	4.15	Eukaryota	Ascomycota	Eurotiomycetes	Eurotiales	Aspergillaceae	Aspergillus	Aspergillus brunneoviolaceus
XP_025427702.1	360	36.6786	4.1	Eukaryota	Ascomycota	Eurotiomycetes	Eurotiales	Aspergillaceae	Aspergillus	Aspergillus saccharolyticus
XP_025386335.1	515	51.7955	4.12	Eukaryota	Ascomycota	Eurotiomycetes	Eurotiales	Aspergillaceae	Aspergillus	Aspergillus eucalypticola
XP_025381131.1	169	18.7776	9.61	Eukaryota	Basidiomycota	Exobasidiomycetes	Exobasidiales	Cryptobasidiaceae	Acaromyces	Acaromyces ingoldii
XP_025380873.1	335	34.9802	7.05	Eukaryota	Basidiomycota	Exobasidiomycetes	Exobasidiales	Cryptobasidiaceae	Acaromyces	Acaromyces ingoldii
XP_025375674.1	226	24.2458	5.13	Eukaryota	Basidiomycota	Exobasidiomycetes	Exobasidiales	Cryptobasidiaceae	Acaromyces	Acaromyces ingoldii
XP_025369158.1	323	34.4682	6.31	Eukaryota	Basidiomycota	Exobasidiomycetes	Ceraceosorales	Ceraceosoraceae	Ceraceosorus	Ceraceosorus guamensis
XP_025367652.1	289	29.1135	9.17	Eukaryota	Basidiomycota	Exobasidiomycetes	Ceraceosorales	Ceraceosoraceae	Ceraceosorus	Ceraceosorus guamensis
XP_025361780.1	273	27.9952	9.39	Eukaryota	Basidiomycota	Exobasidiomycetes	Microstromatales	Unassigned	Jaminaea	Jaminaea rosea
XP_025349987.1	395	40.1349	5.85	Eukaryota	Basidiomycota	Exobasidiomycetes	Microstromatales	Unassigned	Pseudomicrostroma	Pseudomicrostroma glucosiphilum
XP_025343060.1	240	25.5617	4.56	Eukaryota	Ascomycota	Saccharomycetes	Saccharomycetales	Metschnikowiaceae	Candida/Metschnikowiaceae	[Candida] haemuloni
XP_025184182.1	190	20.5275	8.84	Eukaryota	Mucoromycota	Glomeromycetes	Glomerales	Glomeraceae	Rhizophagus	Rhizophagus sp. MUCL 43196
XP_025183282.1	155	17.2158	9.55	Eukaryota	Mucoromycota	Glomeromycetes	Glomerales	Glomeraceae	Rhizophagus	Rhizophagus irregularis
XP_024773183.1	248	25.0004	4.16	Eukaryota	Ascomycota	Sordariomycetes	Hypocreales	Hypocreaceae	Trichoderma	Trichoderma harzianum
XP_024772528.1	266	27.0846	4.64	Eukaryota	Ascomycota	Sordariomycetes	Hypocreales	Hypocreaceae	Trichoderma	Trichoderma harzianum
XP_024765620.1	254	25.8072	4.29	Eukaryota	Ascomycota	Sordariomycetes	Hypocreales	Hypocreaceae	Trichoderma	Trichoderma asperellum
XP_024761560.1	495	52.0382	4.96	Eukaryota	Ascomycota	Sordariomycetes	Hypocreales	Hypocreaceae	Trichoderma	Trichoderma asperellum
XP_024746496.1	246	24.746	4.05	Eukaryota	Ascomycota	Sordariomycetes	Hypocreales	Hypocreaceae	Trichoderma	Trichoderma citrinoviride
XP_024708988.1	402	41.0241	4.44	Eukaryota	Ascomycota	Eurotiomycetes	Eurotiales	Aspergillaceae	Aspergillus	Aspergillus steynii
XP_024697001.1	189	20.178	8.29	Eukaryota	Ascomycota	Eurotiomycetes	Eurotiales	Aspergillaceae	Aspergillus	Aspergillus campestris
XP_024685660.1	332	33.8301	5.41	Eukaryota	Ascomycota	Eurotiomycetes	Eurotiales	Aspergillaceae	Aspergillus	Aspergillus novofumigatus
XP_024684584.1	184	20.5874	11.16	Eukaryota	Ascomycota	Eurotiomycetes	Eurotiales	Aspergillaceae	Aspergillus	Aspergillus novofumigatus
XP_024679135.1	232	23.8914	4.95	Eukaryota	Ascomycota	Eurotiomycetes	Eurotiales	Aspergillaceae	Aspergillus	Aspergillus novofumigatus
XP_024664413.1	286	28.7341	4.13	Eukaryota	Ascomycota	Saccharomycetes	Saccharomycetales	Trichomonascaceae	Wickerhamiella	Wickerhamiella sorbophila
XP_024586543.1	403	42.7185	6.32	Eukaryota	Oomycota	Unassigned	Peronosporales	Peronosporaceae	Plasmopara	Plasmopara halstedii
XP_024586542.1	533	56.6876	4.43	Eukaryota	Oomycota	Unassigned	Peronosporales	Peronosporaceae	Plasmopara	Plasmopara halstedii
XP_024583837.1	262	28.1933	4.19	Eukaryota	Oomycota	Unassigned	Peronosporales	Peronosporaceae	Plasmopara	Plasmopara halstedii
XP_024578339.1	483	51.4291	4.58	Eukaryota	Oomycota	Unassigned	Peronosporales	Peronosporaceae	Plasmopara	Plasmopara halstedii
XP_024546079.1	339	34.3375	4.92	Eukaryota	Ascomycota	Leotiomycetes	Helotiales	Sclerotiniaceae	Botrytis	Botrytis cinerea
XP_024405467.1	197	20.4229	4.43	Eukaryota	Ascomycota	Sordariomycetes	Hypocreales	Hypocreaceae	Trichoderma	Trichoderma gamsii
XP_024404380.1	492	51.6866	4.83	Eukaryota	Ascomycota	Sordariomycetes	Hypocreales	Hypocreaceae	Trichoderma	Trichoderma gamsii
XP_024344225.1	286	29.9571	7.65	Eukaryota	Basidiomycota	Agaricomycetes	Polyporales	Postiaceae	Postia	Postia placenta
XP_023471296.1	231	24.7941	10.24	Eukaryota	Mucoromycota	Mucoromycetes	Mucorales	Rhizopodaceae	Rhizopus	Rhizopus microsporus
XP_023456773.1	226	23.8495	6.09	Eukaryota	Ascomycota	Dothideomycetes	Mycosphaerellales	Mycosphaerellaceae	Cercospora	Cercospora beticola
XP_022582785.1	445	44.2633	4.05	Eukaryota	Ascomycota	Eurotiomycetes	Eurotiales	Aspergillaceae	Penicilliopsis	Penicilliopsis zonata
XP_022511633.1	258	26.0534	4.27	Eukaryota	Ascomycota	Eurotiomycetes	Chaetothyriales	Herpotrichiellaceae	Fonsecaea	Fonsecaea monophora
XP_022497267.1	600	63.4369	5	Eukaryota	Ascomycota	Eurotiomycetes	Chaetothyriales	Herpotrichiellaceae	Fonsecaea	Fonsecaea nubica
XP_022492340.1	390	39.41	4.36	Eukaryota	Ascomycota	Eurotiomycetes	Eurotiales	Aspergillaceae	Penicillium	Penicillium arizonense
XP_022479649.1	266	28.6046	5.75	Eukaryota	Ascomycota	Sordariomycetes	Glomerellales	Glomerellaceae	Colletotrichum	Colletotrichum orchidophilum
XP_022478339.1	219	23.3932	8.72	Eukaryota	Ascomycota	Sordariomycetes	Glomerellales	Glomerellaceae	Colletotrichum	Colletotrichum orchidophilum
XP_022476674.1	314	32.7873	6.06	Eukaryota	Ascomycota	Sordariomycetes	Glomerellales	Glomerellaceae	Colletotrichum	Colletotrichum orchidophilum
XP_022459948.1	240	25.3578	4.1	Eukaryota	Ascomycota	Saccharomycetes	Saccharomycetales	Unassigned	Kuraishia	Kuraishia capsulata
XP_022386304.1	395	40.4339	4.28	Eukaryota	Ascomycota	Eurotiomycetes	Eurotiales	Aspergillaceae	Aspergillus	Aspergillus bombycis
XP_021886272.1	383	40.2499	4.93	Eukaryota	Mucoromycota	Mortierellomycetes	Mortierellales	Mortierellaceae	Lobosporangium	Lobosporangium transversale
XP_021883794.1	276	30.6665	9.47	Eukaryota	Mucoromycota	Mortierellomycetes	Mortierellales	Mortierellaceae	Lobosporangium	Lobosporangium transversale
XP_020438580.1	340	38.0571	8.36	Eukaryota	Evosea	Eumycetozoa	Acytosteliales	Acytosteliaceae	Heterostelium	Heterostelium album
XP_020437289.1	276	30.4615	4.95	Eukaryota	Evosea	Eumycetozoa	Acytosteliales	Acytosteliaceae	Heterostelium	Heterostelium album
XP_020436888.1	266	29.369	4.49	Eukaryota	Evosea	Eumycetozoa	Acytosteliales	Acytosteliaceae	Heterostelium	Heterostelium album
XP_020435975.1	577	57.4141	5.8	Eukaryota	Evosea	Eumycetozoa	Acytosteliales	Acytosteliaceae	Heterostelium	Heterostelium album
XP_020427324.1	259	26.7486	6.49	Eukaryota	Evosea	Eumycetozoa	Acytosteliales	Acytosteliaceae	Heterostelium	Heterostelium album
XP_020118788.1	363	36.3569	4.05	Eukaryota	Ascomycota	Eurotiomycetes	Eurotiales	Trichocomaceae	Talaromyces	Talaromyces atroroseus
XP_020115607.1	482	51.0389	4.14	Eukaryota	Ascomycota	Eurotiomycetes	Eurotiales	Trichocomaceae	Talaromyces	Talaromyces atroroseus
XP_020051639.1	200	27.1528	4.25	Eukaryota	Ascomycota	Eurotiomycetes	Eurotiales	Aspergillaceae	Aspergillus	Aspergillus aculeatus
XP_019050379.1	302	31.0051	4.22	Eukaryota	Basidiomycota	Tremellomycetes	Tremellales	Cryptococcaceae	Kwoniella	Kwoniella bestiolae
XP_019032076.1	311	32.2803	4.05	Eukaryota	Basidiomycota	Tremellomycetes	Tremellales	Cryptococcaceae	Cryptococcus	Cryptococcus wingfieldii
XP_019029701.1	500	49.6643	6.3	Eukaryota	Basidiomycota	Tremellomycetes	Tremellales	Cryptococcaceae	Cryptococcus	Cryptococcus wingfieldii
XP_019004855.1	299	30.7067	4.24	Eukaryota	Basidiomycota	Tremellomycetes	Tremellales	Cryptococcaceae	Kwoniella	Kwoniella mangrovensis
XP_018992013.1	317	32.8298	4.05	Eukaryota	Basidiomycota	Tremellomycetes	Tremellales	Cryptococcaceae	Cryptococcus	Cryptococcus amylolentus
XP_018738084.1	296	30.197	4.64	Eukaryota	Ascomycota	Saccharomycetes	Saccharomycetales	Trichomonascaceae	Sugiyamaella	Sugiyamaella lignohabitans
XP_018736930.1	247	24.8327	4.22	Eukaryota	Ascomycota	Saccharomycetes	Saccharomycetales	Trichomonascaceae	Sugiyamaella	Sugiyamaella lignohabitans
XP_018662062.2	224	22.5545	4.06	Eukaryota	Ascomycota	Sordariomycetes	Hypocreales	Hypocreaceae	Trichoderma	Trichoderma gamsii
XP_018385185.1	402	41.4376	5.02	Eukaryota	Ascomycota	Dothideomycetes	Pleosporales	Pleosporaceae	Alternaria	Alternaria alternata
XP_018293044.1	170	18.6145	9.62	Eukaryota	Mucoromycota	Mucoromycetes	Mucorales	Phycomycetaceae	Phycomyces	Phycomyces blakesleeanus
XP_018290293.1	212	22.5553	5.18	Eukaryota	Mucoromycota	Mucoromycetes	Mucorales	Phycomycetaceae	Phycomyces	Phycomyces blakesleeanus
XP_018274658.1	448	43.8115	5.48	Eukaryota	Basidiomycota	Microbotryomycetes	Sporidiobolales	Sporidiobolaceae	Rhodotorula	Rhodotorula graminis
XP_018273098.1	356	35.8336	4.51	Eukaryota	Basidiomycota	Microbotryomycetes	Sporidiobolales	Sporidiobolaceae	Rhodotorula	Rhodotorula graminis
XP_018272939.1	243	24.0017	8.64	Eukaryota	Basidiomycota	Microbotryomycetes	Sporidiobolales	Sporidiobolaceae	Rhodotorula	Rhodotorula graminis
XP_018264723.1	296	30.1171	4.17	Eukaryota	Basidiomycota	Tremellomycetes	Tremellales	Cryptococcaceae	Kwoniella	Kwoniella dejecticola
XP_018213055.1	242	25.1149	4.43	Eukaryota	Ascomycota	Saccharomycetes	Saccharomycetales	Pichiaceae	Ogataea	Ogataea polymorpha
XP_018164663.1	219	23.3231	8.39	Eukaryota	Ascomycota	Sordariomycetes	Glomerellales	Glomerellaceae	Colletotrichum	Colletotrichum higginsianum
XP_018163844.1	312	32.4928	5.19	Eukaryota	Ascomycota	Sordariomycetes	Glomerellales	Glomerellaceae	Colletotrichum	Colletotrichum higginsianum
XP_018157729.1	259	28.0922	6.13	Eukaryota	Ascomycota	Sordariomycetes	Glomerellales	Glomerellaceae	Colletotrichum	Colletotrichum higginsianum
XP_018075177.1	174	17.5642	4.05	Eukaryota	Ascomycota	Leotiomycetes	Helotiales	Mollisiaceae	Mollisia	Mollisia scopiformis
XP_018068624.1	420	42.1259	4.22	Eukaryota	Ascomycota	Leotiomycetes	Helotiales	Mollisiaceae	Mollisia	Mollisia scopiformis
XP_018002017.1	254	24.8558	8.26	Eukaryota	Ascomycota	Eurotiomycetes	Chaetothyriales	Herpotrichiellaceae	Phialophora	Phialophora attinorum
XP_016763623.1	215	22.8514	4.76	Eukaryota	Ascomycota	Dothideomycetes	Mycosphaerellales	Mycosphaerellaceae	Sphaerulina	Sphaerulina musiva
XP_016642679.1	222	24.0321	5.05	Eukaryota	Ascomycota	Sordariomycetes	Microascales	Microascaceae	Scedosporium	Scedosporium apiospermum
XP_016612456.1	303	32.1803	4.97	Eukaryota	Chytridiomycota	Chytridiomycetes	Spizellomycetales	Spizellomycetaceae	Spizellomyces	Spizellomyces punctatus
XP_016605390.1	278	29.1517	8.86	Eukaryota	Chytridiomycota	Chytridiomycetes	Spizellomycetales	Spizellomycetaceae	Spizellomyces	Spizellomyces punctatus
XP_016600560.1	418	42.2962	4.53	Eukaryota	Ascomycota	Eurotiomycetes	Eurotiales	Aspergillaceae	Penicillium	Penicillium expansum
XP_016584803.1	466	47.186	9.04	Eukaryota	Ascomycota	Sordariomycetes	Ophiostomatales	Ophiostomataceae	Sporothrix	Sporothrix schenckii
XP_016291358.1	163	17.6867	8.88	Eukaryota	Basidiomycota	Ustilaginomycetes	Ustilaginales	Ustilaginaceae	Kalmanozyma	Kalmanozyma brasiliensis
XP_016290258.1	226	24.5468	6.3	Eukaryota	Basidiomycota	Ustilaginomycetes	Ustilaginales	Ustilaginaceae	Kalmanozyma	Kalmanozyma brasiliensis
XP_016276311.1	368	38.1063	4.74	Eukaryota	Basidiomycota	Microbotryomycetes	Sporidiobolales	Sporidiobolaceae	Rhodotorula	Rhodotorula toruloides
XP_016275755.1	333	34.5892	4.62	Eukaryota	Basidiomycota	Microbotryomycetes	Sporidiobolales	Sporidiobolaceae	Rhodotorula	Rhodotorula toruloides
XP_016274678.1	349	34.9217	4.84	Eukaryota	Basidiomycota	Microbotryomycetes	Sporidiobolales	Sporidiobolaceae	Rhodotorula	Rhodotorula toruloides
XP_016270984.1	252	26.3293	8.7	Eukaryota	Basidiomycota	Microbotryomycetes	Sporidiobolales	Sporidiobolaceae	Rhodotorula	Rhodotorula toruloides
XP_016248577.1	264	26.3856	4.12	Eukaryota	Ascomycota	Eurotiomycetes	Chaetothyriales	Herpotrichiellaceae	Cladophialophora	Cladophialophora immunda
XP_016231134.1	265	26.5096	4.05	Eukaryota	Ascomycota	Eurotiomycetes	Chaetothyriales	Herpotrichiellaceae	Exophiala	Exophiala spinifera
XP_016215973.1	283	30.7634	8.99	Eukaryota	Ascomycota	Dothideomycetes	Venturiales	Sympoventuriaceae	Verruconis	Verruconis gallopava
XP_016213733.1	283	27.7241	4.64	Eukaryota	Ascomycota	Dothideomycetes	Venturiales	Sympoventuriaceae	Verruconis	Verruconis gallopava
XP_015468165.1	233	24.2248	4.09	Eukaryota	Ascomycota	Saccharomycetes	Saccharomycetales	Debaryomycetaceae	Debaryomyces	Debaryomyces fabryi
XP_015403425.1	428	43.3937	4.3	Eukaryota	Ascomycota	Eurotiomycetes	Eurotiales	Aspergillaceae	Aspergillus	Aspergillus nomiae
XP_014570151.1	295	32.8157	9.15	Eukaryota	Basidiomycota	Mixiomycetes	Mixiales	Mixiaceae	Mixia	Mixia osmundae
XP_014569985.1	295	31.2206	8.96	Eukaryota	Basidiomycota	Mixiomycetes	Mixiales	Mixiaceae	Mixia	Mixia osmundae
XP_014569593.1	411	42.2297	9.9	Eukaryota	Basidiomycota	Mixiomycetes	Mixiales	Mixiaceae	Mixia	Mixia osmundae
XP_014565444.1	277	28.5802	4.53	Eukaryota	Basidiomycota	Mixiomycetes	Mixiales	Mixiaceae	Mixia	Mixia osmundae
XP_014559948.1	381	38.7568	5.96	Eukaryota	Ascomycota	Dothideomycetes	Pleosporales	Pleosporaceae	Bipolaris	Bipolaris victoriae
XP_014534220.1	464	46.8699	4.45	Eukaryota	Ascomycota	Eurotiomycetes	Eurotiales	Aspergillaceae	Penicillium	Penicillium digitatum
XP_014176034.1	347	34.8399	4.93	Eukaryota	Ascomycota	Sordariomycetes	Ophiostomatales	Ophiostomataceae	Grosmannia	Grosmannia clavigera
XP_014173362.1	299	29.8527	5.48	Eukaryota	Ascomycota	Sordariomycetes	Ophiostomatales	Ophiostomataceae	Grosmannia	Grosmannia clavigera
XP_014076492.1	183	19.0582	5.21	Eukaryota	Ascomycota	Dothideomycetes	Pleosporales	Pleosporaceae	Bipolaris	Bipolaris maydis
XP_013952843.1	242	24.493	4.4	Eukaryota	Ascomycota	Sordariomycetes	Hypocreales	Hypocreaceae	Trichoderma	Trichoderma virens
XP_013952472.1	239	24.4038	4.43	Eukaryota	Ascomycota	Sordariomycetes	Hypocreales	Hypocreaceae	Trichoderma	Trichoderma virens
XP_013948910.1	247	24.8222	4.36	Eukaryota	Ascomycota	Sordariomycetes	Hypocreales	Hypocreaceae	Trichoderma	Trichoderma atroviride
XP_013932741.1	241	25.3151	4.28	Eukaryota	Ascomycota	Saccharomycetes	Saccharomycetales	Pichiaceae	Ogataea	Ogataea parapolymorpha
XP_013905292.1	245	26.5504	9.32	Eukaryota	Chlorophyta	Chlorophyceae	Sphaeropleales	Selenastraceae	Monoraphidium	Monoraphidium neglectum
XP_013904071.1	209	23.7279	8.97	Eukaryota	Chlorophyta	Chlorophyceae	Sphaeropleales	Selenastraceae	Monoraphidium	Monoraphidium neglectum
XP_013899571.1	216	24.3877	9.12	Eukaryota	Chlorophyta	Chlorophyceae	Sphaeropleales	Selenastraceae	Monoraphidium	Monoraphidium neglectum
XP_013899488.1	282	28.7419	9.27	Eukaryota	Chlorophyta	Chlorophyceae	Sphaeropleales	Selenastraceae	Monoraphidium	Monoraphidium neglectum
XP_013899141.1	135	17.7132	7.47	Eukaryota	Chlorophyta	Chlorophyceae	Sphaeropleales	Selenastraceae	Monoraphidium	Monoraphidium neglectum
XP_013897928.1	431	43.9422	4.75	Eukaryota	Chlorophyta	Chlorophyceae	Sphaeropleales	Selenastraceae	Monoraphidium	Monoraphidium neglectum
XP_013431041.1	234	24.3741	8.5	Eukaryota	Ascomycota	Dothideomycetes	Dothideales	Saccotheciaceae	Aureobasidium	Aureobasidium namibiae
XP_013340980.1	234	24.3669	8.19	Eukaryota	Ascomycota	Dothideomycetes	Dothideales	Saccotheciaceae	Aureobasidium	Aureobasidium subglaciale
XP_013332209.1	157	15.7698	4.08	Eukaryota	Ascomycota	Eurotiomycetes	Eurotiales	Trichocomaceae	Rasamsonia	Rasamsonia emersonii
XP_013325430.1	158	15.9717	4.46	Eukaryota	Ascomycota	Eurotiomycetes	Eurotiales	Trichocomaceae	Rasamsonia	Rasamsonia emersonii
XP_013323309.1	384	38.9141	4.33	Eukaryota	Ascomycota	Eurotiomycetes	Eurotiales	Trichocomaceae	Rasamsonia	Rasamsonia emersonii
XP_013321715.1	261	25.7372	7.4	Eukaryota	Ascomycota	Eurotiomycetes	Chaetothyriales	Herpotrichiellaceae	Exophiala	Exophiala xenobiotica
XP_013278740.1	258	26.0784	4.27	Eukaryota	Ascomycota	Eurotiomycetes	Chaetothyriales	Herpotrichiellaceae	Fonsecaea	Fonsecaea pedrosoi
XP_013256232.1	259	26.3248	4.76	Eukaryota	Ascomycota	Eurotiomycetes	Chaetothyriales	Herpotrichiellaceae	Exophiala	Exophiala aquamarina
XP_013242737.1	243	25.0123	6.4	Eukaryota	Basidiomycota	Exobasidiomycetes	Georgefischeriales	Tilletiariaceae	Tilletiaria	Tilletiaria anomala
XP_012753189.1	263	28.5265	5.09	Eukaryota	Evosea	Eumycetozoa	Acytosteliales	Acytosteliaceae	Acytostelium	Acytostelium subglobosum
XP_012749090.1	271	29.5614	5.41	Eukaryota	Evosea	Eumycetozoa	Acytosteliales	Acytosteliaceae	Acytostelium	Acytostelium subglobosum
XP_012207148.1	538	55.684	5.27	Eukaryota	Oomycota	Unassigned	Saprolegniales	Saprolegniaceae	Saprolegnia	Saprolegnia parasitica
XP_012053202.1	499	50.7167	7.04	Eukaryota	Basidiomycota	Tremellomycetes	Tremellales	Cryptococcaceae	Cryptococcus	Cryptococcus neoformans
XP_012052371.1	321	33.0279	4.05	Eukaryota	Basidiomycota	Tremellomycetes	Tremellales	Cryptococcaceae	Cryptococcus	Cryptococcus neoformans
XP_011400378.1	425	45.9418	5.68	Eukaryota	Chlorophyta	Trebouxiophyceae	Chlorellales	Chlorellaceae	Auxenochlorella	Auxenochlorella protothecoides
XP_011397358.1	234	25.2327	4.65	Eukaryota	Chlorophyta	Trebouxiophyceae	Chlorellales	Chlorellaceae	Auxenochlorella	Auxenochlorella protothecoides
XP_011396470.1	384	39.5151	4.59	Eukaryota	Chlorophyta	Trebouxiophyceae	Chlorellales	Chlorellaceae	Auxenochlorella	Auxenochlorella protothecoides
XP_011126604.1	233	24.1141	4.05	Eukaryota	Ascomycota	Orbiliomycetes	Orbiliales	Orbiliaceae	Orbilia	Orbilia oligospora
XP_009829236.1	426	44.5879	4.84	Eukaryota	Oomycota	Unassigned	Saprolegniales	Saprolegniaceae	Aphanomyces	Aphanomyces astaci
XP_009826348.1	494	51.8285	5.8	Eukaryota	Oomycota	Unassigned	Saprolegniales	Saprolegniaceae	Aphanomyces	Aphanomyces astaci
XP_009821185.1	248	26.5637	6.02	Eukaryota	Oomycota	Unassigned	Saprolegniales	Saprolegniaceae	Aphanomyces	Aphanomyces astaci
XP_009649188.1	227	23.9869	5.02	Eukaryota	Ascomycota	Sordariomycetes	Glomerellales	Plectosphaerellaceae	Verticillium	Verticillium dahliae
XP_009551250.1	152	16.2094	8.75	Eukaryota	Basidiomycota	Agaricomycetes	Russulales	Bondarzewiaceae	Heterobasidion	Heterobasidion irregulare
XP_009549290.1	218	22.561	5.57	Eukaryota	Basidiomycota	Agaricomycetes	Russulales	Bondarzewiaceae	Heterobasidion	Heterobasidion irregulare
XP_009541844.1	337	34.3045	4.43	Eukaryota	Basidiomycota	Agaricomycetes	Russulales	Bondarzewiaceae	Heterobasidion	Heterobasidion irregulare
XP_009541212.1	208	21.1311	8.63	Eukaryota	Basidiomycota	Agaricomycetes	Russulales	Bondarzewiaceae	Heterobasidion	Heterobasidion irregulare
XP_009528301.1	317	32.9452	4.13	Eukaryota	Oomycota	Unassigned	Peronosporales	Peronosporaceae	Phytophthora	Phytophthora sojae
XP_009528300.1	414	43.1047	4.16	Eukaryota	Oomycota	Unassigned	Peronosporales	Peronosporaceae	Phytophthora	Phytophthora sojae
XP_009528299.1	591	60.627	4.27	Eukaryota	Oomycota	Unassigned	Peronosporales	Peronosporaceae	Phytophthora	Phytophthora sojae
XP_009528298.1	385	40.6243	4.33	Eukaryota	Oomycota	Unassigned	Peronosporales	Peronosporaceae	Phytophthora	Phytophthora sojae
XP_009528291.1	370	38.7645	4.44	Eukaryota	Oomycota	Unassigned	Peronosporales	Peronosporaceae	Phytophthora	Phytophthora sojae
XP_009516414.1	236	24.7795	4.73	Eukaryota	Oomycota	Unassigned	Peronosporales	Peronosporaceae	Phytophthora	Phytophthora sojae
XP_009516412.1	194	20.745	4.31	Eukaryota	Oomycota	Unassigned	Peronosporales	Peronosporaceae	Phytophthora	Phytophthora sojae
XP_009516409.1	225	24.3645	7.45	Eukaryota	Oomycota	Unassigned	Peronosporales	Peronosporaceae	Phytophthora	Phytophthora sojae
XP_009516408.1	515	53.6292	4.27	Eukaryota	Oomycota	Unassigned	Peronosporales	Peronosporaceae	Phytophthora	Phytophthora sojae
XP_009516407.1	227	24.2451	6.54	Eukaryota	Oomycota	Unassigned	Peronosporales	Peronosporaceae	Phytophthora	Phytophthora sojae
XP_009516404.1	313	32.9933	5.4	Eukaryota	Oomycota	Unassigned	Peronosporales	Peronosporaceae	Phytophthora	Phytophthora sojae
XP_009252761.1	312	32.4588	9.55	Eukaryota	Ascomycota	Sordariomycetes	Hypocreales	Nectriaceae	Fusarium	Fusarium pseudograminearum
XP_009224793.1	227	23.6278	9.06	Eukaryota	Ascomycota	Sordariomycetes	Magnaporthales	Magnaporthaceae	Gaeumannomyces	Gaeumannomyces tritici
XP_009219410.1	222	23.3892	8.79	Eukaryota	Ascomycota	Sordariomycetes	Magnaporthales	Magnaporthaceae	Gaeumannomyces	Gaeumannomyces tritici
XP_009158755.1	271	27.2455	4.45	Eukaryota	Ascomycota	Eurotiomycetes	Chaetothyriales	Herpotrichiellaceae	Exophiala	Exophiala dermatitidis
XP_008916182.1	342	35.6521	4.5	Eukaryota	Oomycota	Unassigned	Peronosporales	Peronosporaceae	Phytophthora	Phytophthora parasitica
XP_008916071.1	552	57.9463	4.41	Eukaryota	Oomycota	Unassigned	Peronosporales	Peronosporaceae	Phytophthora	Phytophthora parasitica
XP_008914688.1	411	43.3641	4.34	Eukaryota	Oomycota	Unassigned	Peronosporales	Peronosporaceae	Phytophthora	Phytophthora parasitica
XP_008914679.1	503	53.5654	4.65	Eukaryota	Oomycota	Unassigned	Peronosporales	Peronosporaceae	Phytophthora	Phytophthora parasitica
XP_008914677.1	541	55.7101	4.27	Eukaryota	Oomycota	Unassigned	Peronosporales	Peronosporaceae	Phytophthora	Phytophthora parasitica
XP_008906837.1	340	35.8353	5.29	Eukaryota	Oomycota	Unassigned	Peronosporales	Peronosporaceae	Phytophthora	Phytophthora parasitica
XP_008906833.1	223	24.0202	8.26	Eukaryota	Oomycota	Unassigned	Peronosporales	Peronosporaceae	Phytophthora	Phytophthora parasitica
XP_008906831.1	384	39.5796	4.41	Eukaryota	Oomycota	Unassigned	Peronosporales	Peronosporaceae	Phytophthora	Phytophthora parasitica
XP_008872869.1	457	47.5725	4.74	Eukaryota	Oomycota	Unassigned	Saprolegniales	Saprolegniaceae	Aphanomyces	Aphanomyces invadans
XP_008870764.1	494	52.2497	5.42	Eukaryota	Oomycota	Unassigned	Saprolegniales	Saprolegniaceae	Aphanomyces	Aphanomyces invadans
XP_008865694.1	428	44.8401	5.53	Eukaryota	Oomycota	Unassigned	Saprolegniales	Saprolegniaceae	Aphanomyces	Aphanomyces invadans
XP_008862825.1	252	27.3292	6.21	Eukaryota	Oomycota	Unassigned	Saprolegniales	Saprolegniaceae	Aphanomyces	Aphanomyces invadans
XP_008724588.1	266	26.4729	7.4	Eukaryota	Ascomycota	Eurotiomycetes	Chaetothyriales	Herpotrichiellaceae	Cladophialophora	Cladophialophora carrionii
XP_008603942.1	526	54.3162	4.72	Eukaryota	Oomycota	Unassigned	Saprolegniales	Saprolegniaceae	Saprolegnia	Saprolegnia diclina
XP_008094200.1	258	27.5416	7.05	Eukaryota	Ascomycota	Sordariomycetes	Glomerellales	Glomerellaceae	Colletotrichum	Colletotrichum graminicola
XP_008045221.1	353	36.3758	4.55	Eukaryota	Basidiomycota	Agaricomycetes	Polyporales	Polyporaceae	Trametes	Trametes versicolor
XP_008038732.1	204	20.5225	5.88	Eukaryota	Basidiomycota	Agaricomycetes	Polyporales	Polyporaceae	Trametes	Trametes versicolor
XP_008036204.1	152	16.3561	5.67	Eukaryota	Basidiomycota	Agaricomycetes	Polyporales	Polyporaceae	Trametes	Trametes versicolor
XP_008034385.1	226	23.7034	8.28	Eukaryota	Basidiomycota	Agaricomycetes	Polyporales	Polyporaceae	Trametes	Trametes versicolor
XP_008031969.1	257	26.2832	8.83	Eukaryota	Basidiomycota	Agaricomycetes	Polyporales	Polyporaceae	Trametes	Trametes versicolor
XP_008028404.1	268	28.63	7.04	Eukaryota	Ascomycota	Dothideomycetes	Pleosporales	Pleosporaceae	Exserohilum	Exserohilum turcicum
XP_008022963.1	229	23.5582	6.77	Eukaryota	Ascomycota	Dothideomycetes	Pleosporales	Pleosporaceae	Exserohilum	Exserohilum turcicum
XP_007922483.1	214	21.981	4.14	Eukaryota	Ascomycota	Dothideomycetes	Mycosphaerellales	Mycosphaerellaceae	Pseudocercospora	Pseudocercospora fijiensis
XP_007880735.1	207	22.1487	5.08	Eukaryota	Basidiomycota	Ustilaginomycetes	Ustilaginales	Ustilaginaceae	Pseudozyma	Pseudozyma flocculosa
XP_007865302.1	204	20.3962	4.68	Eukaryota	Basidiomycota	Agaricomycetes	Gloeophyllales	Gloeophyllaceae	Gloeophyllum	Gloeophyllum trabeum
XP_007863317.1	299	30.1473	4.05	Eukaryota	Basidiomycota	Agaricomycetes	Gloeophyllales	Gloeophyllaceae	Gloeophyllum	Gloeophyllum trabeum
XP_007861080.1	273	27.4082	7.66	Eukaryota	Basidiomycota	Agaricomycetes	Gloeophyllales	Gloeophyllaceae	Gloeophyllum	Gloeophyllum trabeum
XP_007841649.1	225	23.3559	7.61	Eukaryota	Ascomycota	Sordariomycetes	Xylariales	Sporocadaceae	Pestalotiopsis	Pestalotiopsis fici
XP_007775766.1	158	16.4203	4.4	Eukaryota	Basidiomycota	Agaricomycetes	Boletales	Coniophoraceae	Coniophora	Coniophora puteana
XP_007770528.1	202	20.1149	4.72	Eukaryota	Basidiomycota	Agaricomycetes	Boletales	Coniophoraceae	Coniophora	Coniophora puteana
XP_007756226.1	260	25.8923	7.9	Eukaryota	Ascomycota	Eurotiomycetes	Chaetothyriales	Herpotrichiellaceae	Cladophialophora	Cladophialophora yegresii
XP_007741800.1	264	26.5709	4.55	Eukaryota	Ascomycota	Eurotiomycetes	Chaetothyriales	Herpotrichiellaceae	Cladophialophora	Cladophialophora psammophila
XP_007719782.1	263	26.2352	4.05	Eukaryota	Ascomycota	Eurotiomycetes	Chaetothyriales	Herpotrichiellaceae	Capronia	Capronia coronata
XP_007707584.1	385	39.0471	5.96	Eukaryota	Ascomycota	Dothideomycetes	Pleosporales	Pleosporaceae	Bipolaris	Bipolaris zeicola
XP_007696621.1	384	39.1093	6.8	Eukaryota	Ascomycota	Dothideomycetes	Pleosporales	Pleosporaceae	Bipolaris	Bipolaris sorokiniana
XP_007686267.1	383	38.9181	6.32	Eukaryota	Ascomycota	Dothideomycetes	Pleosporales	Pleosporaceae	Bipolaris	Bipolaris oryzae
XP_007679164.1	151	16.109	4.77	Eukaryota	Ascomycota	Dothideomycetes	Mycosphaerellales	Teratosphaeriaceae	Baudoinia	Baudoinia panamericana
XP_007677643.1	257	25.6627	6.76	Eukaryota	Ascomycota	Dothideomycetes	Mycosphaerellales	Teratosphaeriaceae	Baudoinia	Baudoinia panamericana
XP_007508349.1	335	37.4284	8.38	Eukaryota	Chlorophyta	Mamiellophyceae	Mamiellales	Bathycoccaceae	Bathycoccus	Bathycoccus prasinos
XP_007415499.1	438	47.8113	6.61	Eukaryota	Basidiomycota	Pucciniomycetes	Pucciniales	Melampsoraceae	Melampsora	Melampsora laricis-populina
XP_007403893.1	448	47.0738	5.7	Eukaryota	Basidiomycota	Pucciniomycetes	Pucciniales	Melampsoraceae	Melampsora	Melampsora laricis-populina
XP_007382869.1	206	20.5893	5.34	Eukaryota	Basidiomycota	Agaricomycetes	Corticiales	Punctulariaceae	Punctularia	Punctularia strigosozonata
XP_007378733.1	232	23.954	8.6	Eukaryota	Basidiomycota	Agaricomycetes	Corticiales	Punctulariaceae	Punctularia	Punctularia strigosozonata
XP_007376778.1	222	22.698	4.62	Eukaryota	Ascomycota	Saccharomycetes	Saccharomycetales	Debaryomycetaceae	Spathaspora	Spathaspora passalidarum
XP_007368197.1	206	21.017	5.33	Eukaryota	Basidiomycota	Agaricomycetes	Polyporales	Polyporaceae	Dichomitus	Dichomitus squalens
XP_007361147.1	216	23.0272	5.58	Eukaryota	Basidiomycota	Agaricomycetes	Polyporales	Polyporaceae	Dichomitus	Dichomitus squalens
XP_007323399.1	298	33.1185	5.77	Eukaryota	Basidiomycota	Agaricomycetes	Boletales	Serpulaceae	Serpula	Serpula lacrymans
XP_007316346.1	173	18.6028	5.12	Eukaryota	Basidiomycota	Agaricomycetes	Boletales	Serpulaceae	Serpula	Serpula lacrymans
XP_007304478.1	206	20.5594	4.19	Eukaryota	Basidiomycota	Agaricomycetes	Russulales	Stereaceae	Stereum	Stereum hirsutum
XP_007301039.1	227	23.7447	4.05	Eukaryota	Basidiomycota	Agaricomycetes	Russulales	Stereaceae	Stereum	Stereum hirsutum
XP_007297956.1	267	27.1803	4.52	Eukaryota	Basidiomycota	Agaricomycetes	Russulales	Stereaceae	Stereum	Stereum hirsutum
XP_007293859.1	223	23.1277	8.5	Eukaryota	Ascomycota	Leotiomycetes	Helotiales	Drepanopezizaceae	Drepanopeziza	Drepanopeziza brunnea
XP_007265438.1	180	19.0225	8.88	Eukaryota	Basidiomycota	Agaricomycetes	Hymenochaetales	Hymenochaetaceae	Fomitiporia	Fomitiporia mediterranea
XP_007261335.1	204	20.3593	4.93	Eukaryota	Basidiomycota	Agaricomycetes	Hymenochaetales	Hymenochaetaceae	Fomitiporia	Fomitiporia mediterranea
XP_007007546.1	263	27.798	4.25	Eukaryota	Basidiomycota	Tremellomycetes	Tremellales	Tremellaceae	Tremella	Tremella mesenterica
XP_006967072.1	242	24.4108	4.21	Eukaryota	Ascomycota	Sordariomycetes	Hypocreales	Hypocreaceae	Trichoderma	Trichoderma reesei
XP_006692413.1	219	22.9656	5.44	Eukaryota	Ascomycota	Sordariomycetes	Sordariales	Chaetomiaceae	Thermochaetoides	Thermochaetoides thermophila
XP_006686069.1	212	22.1061	4.05	Eukaryota	Ascomycota	Saccharomycetes	Saccharomycetales	Debaryomycetaceae	Yamadazyma	Yamadazyma tenuis
XP_005851767.1	487	50.3668	6.64	Eukaryota	Chlorophyta	Trebouxiophyceae	Chlorellales	Chlorellaceae	Chlorella	Chlorella variabilis
XP_005850979.1	551	56.2844	5.13	Eukaryota	Chlorophyta	Trebouxiophyceae	Chlorellales	Chlorellaceae	Chlorella	Chlorella variabilis
XP_005849719.1	311	33.5402	5.02	Eukaryota	Chlorophyta	Trebouxiophyceae	Chlorellales	Chlorellaceae	Chlorella	Chlorella variabilis
XP_005849592.1	292	30.1337	5.76	Eukaryota	Chlorophyta	Trebouxiophyceae	Chlorellales	Chlorellaceae	Chlorella	Chlorella variabilis
XP_005849161.1	336	33.791	5.15	Eukaryota	Chlorophyta	Trebouxiophyceae	Chlorellales	Chlorellaceae	Chlorella	Chlorella variabilis
XP_005846210.1	435	44.5242	6.24	Eukaryota	Chlorophyta	Trebouxiophyceae	Chlorellales	Chlorellaceae	Chlorella	Chlorella variabilis
XP_005846208.1	440	45.6071	6	Eukaryota	Chlorophyta	Trebouxiophyceae	Chlorellales	Chlorellaceae	Chlorella	Chlorella variabilis
XP_005649039.1	561	54.2814	8.37	Eukaryota	Chlorophyta	Trebouxiophyceae	Unassigned	Unassigned	Coccomyxa	Coccomyxa subellipsoidea
XP_005648394.1	330	45.6573	5.98	Eukaryota	Chlorophyta	Trebouxiophyceae	Unassigned	Unassigned	Coccomyxa	Coccomyxa subellipsoidea
XP_005648393.1	506	54.0564	5.95	Eukaryota	Chlorophyta	Trebouxiophyceae	Unassigned	Unassigned	Coccomyxa	Coccomyxa subellipsoidea
XP_005643324.1	280	30.0279	5.07	Eukaryota	Chlorophyta	Trebouxiophyceae	Unassigned	Unassigned	Coccomyxa	Coccomyxa subellipsoidea
XP_004367413.1	280	30.7347	4.9	Eukaryota	Evosea	Eumycetozoa	Acytosteliales	Cavenderiaceae	Cavenderia	Cavenderia fasciculata
XP_004359386.1	312	34.1685	4.71	Eukaryota	Evosea	Eumycetozoa	Acytosteliales	Cavenderiaceae	Cavenderia	Cavenderia fasciculata
XP_004337682.1	267	28.8605	8.41	Eukaryota	Discosea	Unassigned	Longamoebia	Acanthamoebidae	Acanthamoeba	Acanthamoeba castellanii
XP_004337680.1	281	29.0742	5.52	Eukaryota	Discosea	Unassigned	Longamoebia	Acanthamoebidae	Acanthamoeba	Acanthamoeba castellanii
XP_004337679.1	254	26.4346	8.28	Eukaryota	Discosea	Unassigned	Longamoebia	Acanthamoebidae	Acanthamoeba	Acanthamoeba castellanii
XP_003844506.1	380	39.7983	9.3	Eukaryota	Ascomycota	Dothideomycetes	Pleosporales	Leptosphaeriaceae	Plenodomus	Plenodomus lingam
XP_003351332.1	159	16.4635	8.88	Eukaryota	Ascomycota	Sordariomycetes	Sordariales	Sordariaceae	Sordaria	Sordaria macrospora
XP_003330666.1	169	18.2562	6.17	Eukaryota	Basidiomycota	Pucciniomycetes	Pucciniales	Pucciniaceae	Puccinia	Puccinia graminis
XP_003325658.1	311	33.1955	4.99	Eukaryota	Basidiomycota	Pucciniomycetes	Pucciniales	Pucciniaceae	Puccinia	Puccinia graminis
XP_003325629.2	170	18.5405	5.31	Eukaryota	Basidiomycota	Pucciniomycetes	Pucciniales	Pucciniaceae	Puccinia	Puccinia graminis
XP_003320314.2	518	53.5984	5.61	Eukaryota	Basidiomycota	Pucciniomycetes	Pucciniales	Pucciniaceae	Puccinia	Puccinia graminis
XP_003291367.1	254	28.526	5.31	Eukaryota	Evosea	Eumycetozoa	Dictyosteliales	Dictyosteliaceae	Dictyostelium	Dictyostelium purpureum
XP_003291366.1	223	24.5735	4.88	Eukaryota	Evosea	Eumycetozoa	Dictyosteliales	Dictyosteliaceae	Dictyostelium	Dictyostelium purpureum
XP_003288885.1	232	25.7451	8.1	Eukaryota	Evosea	Eumycetozoa	Dictyosteliales	Dictyosteliaceae	Dictyostelium	Dictyostelium purpureum
XP_003284368.1	234	25.3356	8.98	Eukaryota	Evosea	Eumycetozoa	Dictyosteliales	Dictyosteliaceae	Dictyostelium	Dictyostelium purpureum
XP_003197519.1	150	15.8035	4.06	Eukaryota	Basidiomycota	Tremellomycetes	Tremellales	Cryptococcaceae	Cryptococcus	Cryptococcus gattii VGI
XP_003197399.1	507	52.1975	6.07	Eukaryota	Basidiomycota	Tremellomycetes	Tremellales	Cryptococcaceae	Cryptococcus	Cryptococcus gattii VGI
XP_003192589.1	310	31.8235	4.05	Eukaryota	Basidiomycota	Tremellomycetes	Tremellales	Cryptococcaceae	Cryptococcus	Cryptococcus gattii VGI
XP_003082689.1	223	23.7533	7.99	Eukaryota	Chlorophyta	Mamiellophyceae	Mamiellales	Bathycoccaceae	Ostreococcus	Ostreococcus tauri
XP_003060996.1	303	32.5238	6.82	Eukaryota	Chlorophyta	Mamiellophyceae	Mamiellales	Mamiellaceae	Micromonas	Micromonas pusilla
XP_003005295.1	216	23.0166	5.55	Eukaryota	Ascomycota	Sordariomycetes	Glomerellales	Plectosphaerellaceae	Verticillium	Verticillium alfalfae
XP_002912124.1	252	26.2962	6.64	Eukaryota	Basidiomycota	Agaricomycetes	Agaricales	Psathyrellaceae	Coprinopsis	Coprinopsis cinerea
XP_002904525.1	365	38.8606	4.39	Eukaryota	Oomycota	Unassigned	Peronosporales	Peronosporaceae	Phytophthora	Phytophthora infestans
XP_002904515.1	370	39.1891	4.5	Eukaryota	Oomycota	Unassigned	Peronosporales	Peronosporaceae	Phytophthora	Phytophthora infestans
XP_002904514.1	427	45.1953	4.39	Eukaryota	Oomycota	Unassigned	Peronosporales	Peronosporaceae	Phytophthora	Phytophthora infestans
XP_002904513.1	317	32.9022	4.24	Eukaryota	Oomycota	Unassigned	Peronosporales	Peronosporaceae	Phytophthora	Phytophthora infestans
XP_002901547.1	192	20.4705	4.05	Eukaryota	Oomycota	Unassigned	Peronosporales	Peronosporaceae	Phytophthora	Phytophthora infestans
XP_002901546.1	440	45.6358	5.36	Eukaryota	Oomycota	Unassigned	Peronosporales	Peronosporaceae	Phytophthora	Phytophthora infestans
XP_002901545.1	223	23.9411	8.26	Eukaryota	Oomycota	Unassigned	Peronosporales	Peronosporaceae	Phytophthora	Phytophthora infestans
XP_002901544.1	534	55.6708	4.41	Eukaryota	Oomycota	Unassigned	Peronosporales	Peronosporaceae	Phytophthora	Phytophthora infestans
XP_002901543.1	246	26.6427	7.94	Eukaryota	Oomycota	Unassigned	Peronosporales	Peronosporaceae	Phytophthora	Phytophthora infestans
XP_002895625.1	398	41.5461	4.43	Eukaryota	Oomycota	Unassigned	Peronosporales	Peronosporaceae	Phytophthora	Phytophthora infestans
XP_002616034.1	262	26.815	4.73	Eukaryota	Ascomycota	Saccharomycetes	Saccharomycetales	Metschnikowiaceae	Clavispora	Clavispora lusitaniae
XP_002565505.1	378	38.6453	4.55	Eukaryota	Ascomycota	Eurotiomycetes	Eurotiales	Aspergillaceae	Penicillium	Penicillium rubens
XP_002502884.1	229	24.9499	6.44	Eukaryota	Chlorophyta	Mamiellophyceae	Mamiellales	Mamiellaceae	Micromonas	Micromonas commoda
XP_002484209.1	243	24.7028	4.17	Eukaryota	Ascomycota	Eurotiomycetes	Eurotiales	Trichocomaceae	Talaromyces	Talaromyces stipitatus
XP_002483129.1	328	33.327	4.15	Eukaryota	Ascomycota	Eurotiomycetes	Eurotiales	Trichocomaceae	Talaromyces	Talaromyces stipitatus
XP_001934661.1	323	32.3796	4.39	Eukaryota	Ascomycota	Dothideomycetes	Pleosporales	Pleosporaceae	Pyrenophora	Pyrenophora tritici-repentis
XP_001875413.1	263	27.0496	4.39	Eukaryota	Basidiomycota	Agaricomycetes	Agaricales	Hydnangiaceae	Laccaria	Laccaria bicolor
XP_001873229.1	170	18.0303	9	Eukaryota	Basidiomycota	Agaricomycetes	Agaricales	Hydnangiaceae	Laccaria	Laccaria bicolor
XP_001823521.1	424	43.1646	4.22	Eukaryota	Ascomycota	Eurotiomycetes	Eurotiales	Aspergillaceae	Aspergillus	Aspergillus oryzae
XP_001799311.1	397	40.7833	8.52	Eukaryota	Ascomycota	Dothideomycetes	Pleosporales	Phaeosphaeriaceae	Parastagonospora	Parastagonospora nodorum
XP_001703263.1	220	23.4917	5.89	Eukaryota	Chlorophyta	Chlorophyceae	Chlamydomonadales	Chlamydomonadaceae	Chlamydomonas	Chlamydomonas reinhardtii
XP_001594278.1	304	30.918	4.48	Eukaryota	Ascomycota	Leotiomycetes	Helotiales	Sclerotiniaceae	Sclerotinia	Sclerotinia sclerotiorum
XP_001390300.1	524	52.3321	4.11	Eukaryota	Ascomycota	Eurotiomycetes	Eurotiales	Aspergillaceae	Aspergillus	Aspergillus niger
XP_001274247.1	428	43.9156	4.92	Eukaryota	Ascomycota	Eurotiomycetes	Eurotiales	Aspergillaceae	Aspergillus	Aspergillus clavatus
XP_001259883.1	352	36.1956	5.39	Eukaryota	Ascomycota	Eurotiomycetes	Eurotiales	Aspergillaceae	Aspergillus	Aspergillus fischeri
WP_243378950.1	321	33.6148	10.09	Bacteria	Actinomycetota	Actinomycetes	Streptomycetales	Streptomycetaceae	Streptomyces	Streptomyces sp. HP-A2021
WP_242934817.1	225	25.1254	6.2	Bacteria	Pseudomonadota	Gammaproteobacteria	Enterobacterales	Pectobacteriaceae	Pectobacterium	Pectobacterium versatile
WP_242797374.1	358	36.2096	9.97	Bacteria	Actinomycetota	Actinomycetes	Micromonosporales	Micromonosporaceae	Micromonospora	Micromonospora sp. R77
WP_242773867.1	317	32.8572	10.34	Bacteria	Actinomycetota	Actinomycetes	Streptomycetales	Streptomycetaceae	Streptomyces	Streptomyces sp. 7R015
WP_242769051.1	304	31.0877	9.35	Bacteria	Actinomycetota	Actinomycetes	Streptomycetales	Streptomycetaceae	Streptomyces	Streptomyces sp. 7R015
WP_242666499.1	354	35.5297	9.02	Bacteria	Actinomycetota	Actinomycetes	Frankiales	Frankiaceae	Frankia	Frankia irregularis
WP_242615640.1	259	25.9096	4.86	Bacteria	Pseudomonadota	Betaproteobacteria	Burkholderiales	Unassigned	Leptothrix	Leptothrix mobilis
WP_242592744.1	231	24.8374	5.25	Bacteria	Pseudomonadota	Deltaproteobacteria	Myxococcales	Myxococcaceae	Corallococcus	Corallococcus exiguus
WP_242543918.1	231	24.9084	4.99	Bacteria	Pseudomonadota	Deltaproteobacteria	Myxococcales	Myxococcaceae	Corallococcus	Corallococcus sp. NCSPR001
WP_242435973.1	317	33.2525	10.09	Bacteria	Actinomycetota	Actinomycetes	Streptomycetales	Streptomycetaceae	Streptomyces	Streptomyces sp. Root369
WP_242421386.1	165	17.4286	6.81	Bacteria	Pseudomonadota	Betaproteobacteria	Burkholderiales	Comamonadaceae	Acidovorax	Acidovorax sp. Root267
WP_241996404.1	210	22.5315	9.34	Bacteria	Actinomycetota	Actinomycetes	Propionibacteriales	Kribbellaceae	Kribbella	Kribbella sp. VKM Ac-2541
WP_241840252.1	359	35.9149	8.32	Bacteria	Actinomycetota	Actinomycetes	Frankiales	Frankiaceae	Frankia	Frankia sp. CcI49
WP_241834639.1	205	21.8374	6.18	Bacteria	Actinomycetota	Actinomycetes	Frankiales	Frankiaceae	Frankia	Frankia asymbiotica
WP_241775845.1	306	31.3752	8.87	Bacteria	Actinomycetota	Actinomycetes	Streptomycetales	Streptomycetaceae	Streptomyces	Streptomyces exfoliatus
WP_241511956.1	220	24.1193	8.83	Bacteria	Bacillota	Bacilli	Bacillales	Bacillaceae	Bacillus	Unassigned
WP_241003023.1	342	34.3392	8.17	Bacteria	Actinomycetota	Actinomycetes	Streptomycetales	Streptomycetaceae	Streptomyces	Streptomyces sp. CB01881
WP_240982250.1	287	29.9332	8.89	Bacteria	Actinomycetota	Actinomycetes	Streptomycetales	Streptomycetaceae	Streptomyces	Streptomyces sp. S3(2020)
WP_240869101.1	243	25.863	9.53	Bacteria	Actinomycetota	Actinomycetes	Streptomycetales	Streptomycetaceae	Streptomyces	Streptomyces sp. CME 23
WP_240865895.1	304	31.367	9.21	Bacteria	Actinomycetota	Actinomycetes	Streptomycetales	Streptomycetaceae	Streptomyces	Streptomyces sp. CME 23
WP_240792663.1	220	24.0795	9.46	Bacteria	Bacillota	Bacilli	Bacillales	Bacillaceae	Bacillus	Bacillus pumilus
WP_240762624.1	358	36.1233	9.94	Bacteria	Actinomycetota	Actinomycetes	Micromonosporales	Micromonosporaceae	Micromonospora	Micromonospora sp. HM134
WP_240742418.1	342	34.6937	9.45	Bacteria	Actinomycetota	Actinomycetes	Micromonosporales	Micromonosporaceae	Micromonospora	Micromonospora zingiberis
WP_240695757.1	261	28.7176	6.43	Bacteria	Chloroflexi	Chloroflexia	Chloroflexales	Oscillochloridaceae	Candidatus Chloroploca	Candidatus Chloroploca sp. Khr17
WP_240679908.1	337	35.3925	5.37	Bacteria	Pseudomonadota	Betaproteobacteria	Burkholderiales	Comamonadaceae	Acidovorax	Acidovorax citrulli
WP_240667881.1	220	23.9823	9.32	Bacteria	Bacillota	Bacilli	Bacillales	Bacillaceae	Bacillus	Bacillus pumilus
WP_240657753.1	323	33.4182	10.03	Bacteria	Actinomycetota	Actinomycetes	Streptomycetales	Streptomycetaceae	Streptomyces	Streptomyces populi
WP_240639219.1	329	34.0429	9.38	Bacteria	Actinomycetota	Actinomycetes	Micromonosporales	Micromonosporaceae	Micromonospora	Micromonospora ureilytica
WP_240488422.1	256	26.488	4.95	Bacteria	Pseudomonadota	Deltaproteobacteria	Myxococcales	Labilitrichaceae	Labilithrix	Labilithrix luteola
WP_240439420.1	328	34.5469	10.06	Bacteria	Actinomycetota	Actinomycetes	Streptomycetales	Streptomycetaceae	Streptomyces	Streptomyces europaeiscabiei
WP_239752295.1	324	33.2339	9.4	Bacteria	Actinomycetota	Actinomycetes	Streptomycetales	Streptomycetaceae	Streptomyces	Streptomyces deccanensis
WP_239752049.1	245	26.2453	8.55	Bacteria	Actinomycetota	Actinomycetes	Streptomycetales	Streptomycetaceae	Streptomyces	Streptomyces deccanensis
WP_239544732.1	243	25.1421	6.42	Bacteria	Actinomycetota	Actinomycetes	Micrococcales	Microbacteriaceae	Clavibacter	Clavibacter michiganensis
WP_239516014.1	299	30.5134	8.15	Bacteria	Actinomycetota	Actinomycetes	Streptomycetales	Streptomycetaceae	Streptomyces	Streptomyces sp. ICC4
WP_239376319.1	338	35.1059	8.26	Bacteria	Actinomycetota	Actinomycetes	Frankiales	Frankiaceae	Frankia	Unassigned
WP_239332233.1	339	35.4103	7.67	Bacteria	Actinomycetota	Actinomycetes	Frankiales	Frankiaceae	Frankia	Frankia sp. CiP3
WP_239312627.1	340	33.998	9.38	Bacteria	Actinomycetota	Actinomycetes	Micromonosporales	Micromonosporaceae	Plantactinospora	Plantactinospora mayteni
WP_239309399.1	338	35.0958	8.26	Bacteria	Actinomycetota	Actinomycetes	Frankiales	Frankiaceae	Frankia	Frankia sp. Cj3
WP_239175703.1	243	28.0881	5.82	Bacteria	Actinomycetota	Actinomycetes	Micromonosporales	Micromonosporaceae	Actinoplanes	Actinoplanes cyaneus
WP_239170276.1	313	31.7717	8.91	Bacteria	Actinomycetota	Actinomycetes	Micromonosporales	Micromonosporaceae	Actinoplanes	Actinoplanes xinjiangensis
WP_239160689.1	302	30.288	9.1	Bacteria	Actinomycetota	Actinomycetes	Micromonosporales	Micromonosporaceae	Virgisporangium	Virgisporangium ochraceum
WP_239159738.1	242	27.9839	5.25	Bacteria	Actinomycetota	Actinomycetes	Micromonosporales	Micromonosporaceae	Actinoplanes	Actinoplanes humidus
WP_239159536.1	319	32.7302	7.6	Bacteria	Actinomycetota	Actinomycetes	Micromonosporales	Micromonosporaceae	Actinoplanes	Actinoplanes humidus
WP_239153418.1	327	32.9454	8.53	Bacteria	Actinomycetota	Actinomycetes	Micromonosporales	Micromonosporaceae	Virgisporangium	Virgisporangium aliadipatigenens
WP_239140767.1	311	31.6827	9.24	Bacteria	Actinomycetota	Actinomycetes	Micromonosporales	Micromonosporaceae	Actinoplanes	Actinoplanes capillaceus
WP_239140121.1	370	36.6707	9.37	Bacteria	Actinomycetota	Actinomycetes	Micromonosporales	Micromonosporaceae	Plantactinospora	Plantactinospora endophytica
WP_239136812.1	299	29.9353	8.92	Bacteria	Actinomycetota	Actinomycetes	Micromonosporales	Micromonosporaceae	Dactylosporangium	Dactylosporangium siamense
WP_239134905.1	324	33.3073	9.72	Bacteria	Actinomycetota	Actinomycetes	Streptomycetales	Streptomycetaceae	Streptomyces	Streptomyces sp. SID12488
WP_239130744.1	310	31.8448	9.35	Bacteria	Actinomycetota	Actinomycetes	Micromonosporales	Micromonosporaceae	Actinoplanes	Actinoplanes nipponensis
WP_239117629.1	317	31.9966	8.44	Bacteria	Actinomycetota	Actinomycetes	Micromonosporales	Micromonosporaceae	Actinoplanes	Actinoplanes ferrugineus
WP_239107836.1	305	30.5545	9.66	Bacteria	Actinomycetota	Actinomycetes	Micromonosporales	Micromonosporaceae	Spirilliplanes	Spirilliplanes yamanashiensis
WP_239098796.1	337	34.2833	9.32	Bacteria	Actinomycetota	Actinomycetes	Micromonosporales	Micromonosporaceae	Micromonospora	Micromonospora andamanensis
WP_239097516.1	289	29.6612	9	Bacteria	Actinomycetota	Actinomycetes	Micromonosporales	Micromonosporaceae	Asanoa	Asanoa ferruginea
WP_239095651.1	330	33.5956	9.34	Bacteria	Actinomycetota	Actinomycetes	Micromonosporales	Micromonosporaceae	Micromonospora	Micromonospora lutea
WP_239093567.1	337	34.2813	9.2	Bacteria	Actinomycetota	Actinomycetes	Micromonosporales	Micromonosporaceae	Micromonospora	Micromonospora andamanensis
WP_239089036.1	365	37.1229	10.07	Bacteria	Actinomycetota	Actinomycetes	Micromonosporales	Micromonosporaceae	Micromonospora	Micromonospora gifhornensis
WP_239087621.1	303	31.2482	9.4	Bacteria	Actinomycetota	Actinomycetes	Micromonosporales	Micromonosporaceae	Actinoplanes	Actinoplanes digitatis
WP_239082669.1	241	27.968	6.16	Bacteria	Actinomycetota	Actinomycetes	Micromonosporales	Micromonosporaceae	Actinoplanes	Actinoplanes teichomyceticus
WP_238861955.1	160	16.3858	9.18	Bacteria	Actinomycetota	Actinomycetes	Streptomycetales	Streptomycetaceae	Kitasatospora	Kitasatospora sp. A2-31
WP_238859904.1	338	33.7115	6.41	Bacteria	Actinomycetota	Actinomycetes	Streptomycetales	Streptomycetaceae	Kitasatospora	Kitasatospora sp. A2-31
WP_238691191.1	327	34.0939	9.4	Bacteria	Actinomycetota	Actinomycetes	Micromonosporales	Micromonosporaceae	Micromonospora	Micromonospora salmantinae
WP_238690565.1	309	31.2519	9.6	Bacteria	Actinomycetota	Actinomycetes	Micromonosporales	Micromonosporaceae	Micromonospora	Micromonospora salmantinae
WP_238687265.1	309	31.3539	9.72	Bacteria	Actinomycetota	Actinomycetes	Micromonosporales	Micromonosporaceae	Micromonospora	Micromonospora hortensis
WP_238684406.1	326	34.125	9.4	Bacteria	Actinomycetota	Actinomycetes	Micromonosporales	Micromonosporaceae	Micromonospora	Micromonospora hortensis
WP_238680526.1	306	30.9324	9.78	Bacteria	Actinomycetota	Actinomycetes	Micromonosporales	Micromonosporaceae	Micromonospora	Micromonospora trifolii
WP_238678327.1	329	34.2892	9.5	Bacteria	Actinomycetota	Actinomycetes	Micromonosporales	Micromonosporaceae	Micromonospora	Micromonospora trifolii
WP_238671444.1	309	31.1417	9.69	Bacteria	Actinomycetota	Actinomycetes	Micromonosporales	Micromonosporaceae	Micromonospora	Micromonospora alfalfae
WP_238670916.1	329	34.3302	9.43	Bacteria	Actinomycetota	Actinomycetes	Micromonosporales	Micromonosporaceae	Micromonospora	Micromonospora alfalfae
WP_238661222.1	309	31.3569	9.81	Bacteria	Actinomycetota	Actinomycetes	Micromonosporales	Micromonosporaceae	Micromonospora	Micromonospora foliorum
WP_238658820.1	329	34.073	9.53	Bacteria	Actinomycetota	Actinomycetes	Micromonosporales	Micromonosporaceae	Micromonospora	Micromonospora foliorum
WP_238647511.1	302	30.7773	9.75	Bacteria	Actinomycetota	Actinomycetes	Micromonosporales	Micromonosporaceae	Micromonospora	Micromonospora cabrerizensis
WP_238645166.1	329	33.9239	9.53	Bacteria	Actinomycetota	Actinomycetes	Micromonosporales	Micromonosporaceae	Micromonospora	Micromonospora cabrerizensis
WP_238613439.1	259	28.1584	6.39	Bacteria	Chloroflexi	Chloroflexia	Chloroflexales	Oscillochloridaceae	Oscillochloris	Candidatus Oscillochloris fontis
WP_238533543.1	230	25.1163	9.36	Bacteria	Bacillota	Bacilli	Bacillales	Paenibacillaceae	Paenibacillus	Paenibacillus terrae
WP_238530485.1	219	23.7923	6.03	Bacteria	Chloroflexi	Chloroflexia	Chloroflexales	Oscillochloridaceae	Oscillochloris	Oscillochloris trichoides
WP_238526986.1	554	60.4108	6.64	Bacteria	Pseudomonadota	Gammaproteobacteria	Xanthomonadales	Xanthomonadaceae	Xylella	Xylella fastidiosa
WP_238448019.1	300	30.9117	10.42	Bacteria	Actinomycetota	Actinomycetes	Micromonosporales	Micromonosporaceae	Micromonospora	Micromonospora sp. 4G55
WP_238161715.1	329	33.3803	10.19	Bacteria	Actinomycetota	Actinomycetes	Micromonosporales	Micromonosporaceae	Micromonospora	Micromonospora endolithica
WP_238159644.1	210	22.6857	9.58	Bacteria	Actinomycetota	Actinomycetes	Propionibacteriales	Kribbellaceae	Kribbella	Kribbella sp. VKMAc-2574
WP_238151692.1	210	22.3474	9.76	Bacteria	Actinomycetota	Actinomycetes	Propionibacteriales	Kribbellaceae	Kribbella	Kribbella sindirgiensis
WP_238011153.1	268	26.9461	8.56	Bacteria	Actinomycetota	Actinomycetes	Micromonosporales	Micromonosporaceae	Dactylosporangium	Dactylosporangium sp. AC04546
WP_238007443.1	289	29.1154	9.04	Bacteria	Actinomycetota	Actinomycetes	Micromonosporales	Micromonosporaceae	Dactylosporangium	Dactylosporangium sp. AC04546
WP_237983447.1	234	25.8234	9.06	Bacteria	Bacillota	Bacilli	Bacillales	Bacillaceae	Bacillus	Bacillus subtilis
WP_237560007.1	230	24.9954	6.73	Bacteria	Pseudomonadota	Gammaproteobacteria	Enterobacterales	Pectobacteriaceae	Dickeya	Dickeya dadantii
WP_237433581.1	230	25.0264	5.69	Bacteria	Pseudomonadota	Gammaproteobacteria	Enterobacterales	Pectobacteriaceae	Dickeya	Dickeya dianthicola
WP_237311090.1	319	32.9145	9.5	Bacteria	Actinomycetota	Actinomycetes	Streptomycetales	Streptomycetaceae	Streptomyces	Streptomyces sp. AMCC400023
WP_237277331.1	241	25.983	8.22	Bacteria	Actinomycetota	Actinomycetes	Streptomycetales	Streptomycetaceae	Streptomyces	Streptomyces caniscabiei
WP_237244623.1	233	25.2039	5.19	Bacteria	Pseudomonadota	Deltaproteobacteria	Myxococcales	Polyangiaceae	Sorangium	Sorangium cellulosum
WP_236781765.1	220	24.1504	8.53	Bacteria	Bacillota	Bacilli	Bacillales	Bacillaceae	Bacillus	Bacillus altitudinis
WP_236703610.1	290	29.9368	8.51	Bacteria	Actinomycetota	Actinomycetes	Pseudonocardiales	Pseudonocardiaceae	Lentzea	Lentzea aerocolonigenes
WP_236656305.1	299	30.202	8.18	Bacteria	Actinomycetota	Actinomycetes	Streptomycetales	Streptomycetaceae	Streptacidiphilus	Streptacidiphilus jiangxiensis
WP_236551995.1	220	24.0894	9.02	Bacteria	Bacillota	Bacilli	Bacillales	Bacillaceae	Bacillus	Bacillus altitudinis
WP_236519074.1	234	25.3111	4.61	Bacteria	Pseudomonadota	Deltaproteobacteria	Myxococcales	Sandaracinaceae	Sandaracinus	Sandaracinus amylolyticus
WP_236454118.1	252	28.2997	8.93	Bacteria	Bacteroidota	Flavobacteriia	Flavobacteriales	Flavobacteriaceae	Flavobacterium	Unassigned
WP_236090318.1	306	32.0074	4.93	Bacteria	Actinomycetota	Actinomycetes	Micrococcales	Promicromonosporaceae	Antribacter	Antribacter sp. KLBMP9083
WP_236068655.1	229	24.355	5.6	Bacteria	Pseudomonadota	Deltaproteobacteria	Myxococcales	Myxococcaceae	Citreicoccus	Citreicoccus inhibens
WP_235701804.1	220	24.1203	7.81	Bacteria	Bacillota	Bacilli	Bacillales	Bacillaceae	Bacillus	Unassigned
WP_235683815.1	220	24.1134	8.83	Bacteria	Bacillota	Bacilli	Bacillales	Bacillaceae	Bacillus	Bacillus altitudinis
WP_235675487.1	220	24.0133	9.16	Bacteria	Bacillota	Bacilli	Bacillales	Bacillaceae	Bacillus	Bacillus altitudinis
WP_235673308.1	220	24.1174	8.83	Bacteria	Bacillota	Bacilli	Bacillales	Bacillaceae	Bacillus	Unassigned
WP_235673226.1	220	24.1193	9	Bacteria	Bacillota	Bacilli	Bacillales	Bacillaceae	Bacillus	Unassigned
WP_235672161.1	220	24.0913	9.02	Bacteria	Bacillota	Bacilli	Bacillales	Bacillaceae	Bacillus	Bacillus altitudinis
WP_235620923.1	220	24.0694	9.14	Bacteria	Bacillota	Bacilli	Bacillales	Bacillaceae	Bacillus	Bacillus sp. M 2-6
WP_235595982.1	389	41.0873	4.1	Bacteria	Cyanobacteria	Unassigned	Nostocales	Hapalosiphonaceae	Mastigocoleus	Mastigocoleus testarum
WP_235595974.1	411	43.1093	4.05	Bacteria	Cyanobacteria	Unassigned	Nostocales	Hapalosiphonaceae	Mastigocoleus	Mastigocoleus testarum
WP_235582312.1	250	25.6205	4.78	Bacteria	Pseudomonadota	Betaproteobacteria	Burkholderiales	Unassigned	Rhizobacter	Rhizobacter sp. Root1221
WP_235567055.1	220	23.9993	9.13	Bacteria	Bacillota	Bacilli	Bacillales	Bacillaceae	Bacillus	Unassigned
WP_235497535.1	359	35.8138	8.91	Bacteria	Actinomycetota	Actinomycetes	Frankiales	Frankiaceae	Frankia	Frankia sp. R43
WP_235479348.1	330	33.8399	9.59	Bacteria	Actinomycetota	Actinomycetes	Streptomycetales	Streptomycetaceae	Streptomyces	Streptomyces sp. GQFP
WP_235435661.1	221	24.1903	9.24	Bacteria	Bacillota	Bacilli	Bacillales	Bacillaceae	Bacillus	Bacillus atrophaeus
WP_235340279.1	220	24.0773	8.83	Bacteria	Bacillota	Bacilli	Bacillales	Bacillaceae	Bacillus	Unassigned
WP_235332191.1	230	25.1132	9.24	Bacteria	Bacillota	Bacilli	Bacillales	Paenibacillaceae	Paenibacillus	Paenibacillus terrae
WP_234925130.1	220	24.2064	6.91	Bacteria	Bacillota	Bacilli	Bacillales	Bacillaceae	Bacillus	Bacillus altitudinis
WP_234922850.1	220	24.0975	9.14	Bacteria	Bacillota	Bacilli	Bacillales	Bacillaceae	Bacillus	Bacillus altitudinis
WP_234884909.1	220	24.0554	9.14	Bacteria	Bacillota	Bacilli	Bacillales	Bacillaceae	Bacillus	Bacillus altitudinis
WP_234879720.1	215	23.5066	7.81	Bacteria	Bacillota	Bacilli	Bacillales	Bacillaceae	Bacillus	Bacillus altitudinis
WP_234833612.1	220	24.1474	8.83	Bacteria	Bacillota	Bacilli	Bacillales	Bacillaceae	Bacillus	Bacillus altitudinis
WP_234823334.1	220	24.1654	8.83	Bacteria	Bacillota	Bacilli	Bacillales	Bacillaceae	Bacillus	Bacillus altitudinis
WP_234784212.1	220	24.0863	7.81	Bacteria	Bacillota	Bacilli	Bacillales	Bacillaceae	Bacillus	Bacillus altitudinis
WP_234781051.1	220	24.1154	8.83	Bacteria	Bacillota	Bacilli	Bacillales	Bacillaceae	Bacillus	Bacillus altitudinis
WP_234768731.1	237	25.0907	7.32	Bacteria	Actinomycetota	Actinomycetes	Streptomycetales	Streptomycetaceae	Streptomyces	Streptomyces muensis
WP_234712495.1	220	24.0753	9.02	Bacteria	Bacillota	Bacilli	Bacillales	Bacillaceae	Bacillus	Bacillus altitudinis
WP_234703952.1	220	24.1494	8.83	Bacteria	Bacillota	Bacilli	Bacillales	Bacillaceae	Bacillus	Bacillus altitudinis
WP_234586491.1	285	28.9134	9.56	Bacteria	Actinomycetota	Actinomycetes	Micromonosporales	Micromonosporaceae	Micromonospora	Micromonospora sp. MH99
WP_234581442.1	349	35.9471	9.11	Bacteria	Actinomycetota	Actinomycetes	Micromonosporales	Micromonosporaceae	Micromonospora	Micromonospora sp. MH99
WP_234541586.1	332	34.1289	10.3	Bacteria	Actinomycetota	Actinomycetes	Streptomycetales	Streptomycetaceae	Streptomyces	Streptomyces shenzhenensis
WP_234442800.1	241	25.942	8.54	Bacteria	Actinomycetota	Actinomycetes	Streptomycetales	Streptomycetaceae	Streptomyces	Unassigned
WP_234441382.1	287	29.9926	9.72	Bacteria	Actinomycetota	Actinomycetes	Streptomycetales	Streptomycetaceae	Streptomyces	Streptomyces scabiei
WP_234383440.1	300	31.2029	9.58	Bacteria	Actinomycetota	Actinomycetes	Streptomycetales	Streptomycetaceae	Streptomyces	Streptomyces dysideae
WP_234383347.1	317	33.3164	9.76	Bacteria	Actinomycetota	Actinomycetes	Streptomycetales	Streptomycetaceae	Streptomyces	Streptomyces dysideae
WP_234361725.1	348	35.0373	9.94	Bacteria	Actinomycetota	Actinomycetes	Micromonosporales	Micromonosporaceae	Plantactinospora	Plantactinospora sp. BB1
WP_234360811.1	326	34.3627	10.06	Bacteria	Actinomycetota	Actinomycetes	Streptomycetales	Streptomycetaceae	Streptomyces	Streptomyces europaeiscabiei
WP_234323465.1	302	31.1098	7.6	Bacteria	Actinomycetota	Actinomycetes	Streptomycetales	Streptomycetaceae	Streptomyces	Streptomyces sp. NRRL F-2580
WP_234256933.1	229	25.2455	5.36	Bacteria	Pseudomonadota	Gammaproteobacteria	Enterobacterales	Pectobacteriaceae	Pectobacterium	Pectobacterium sp. IFB5596
WP_234068403.1	232	25.2519	4.84	Bacteria	Pseudomonadota	Deltaproteobacteria	Myxococcales	Myxococcaceae	Myxococcus	Myxococcus stipitatus
WP_233982558.1	229	25.2866	5.61	Bacteria	Pseudomonadota	Gammaproteobacteria	Enterobacterales	Pectobacteriaceae	Pectobacterium	Pectobacterium versatile
WP_233972815.1	229	25.2725	5.35	Bacteria	Pseudomonadota	Gammaproteobacteria	Enterobacterales	Pectobacteriaceae	Pectobacterium	Pectobacterium versatile
WP_233968040.1	229	25.2455	5.18	Bacteria	Pseudomonadota	Gammaproteobacteria	Enterobacterales	Pectobacteriaceae	Pectobacterium	Pectobacterium polaris
WP_233624305.1	313	32.3746	9.17	Bacteria	Actinomycetota	Actinomycetes	Micromonosporales	Micromonosporaceae	Actinoplanes	Actinoplanes sp. ATCC 53533
WP_233605666.1	332	33.2222	5.95	Bacteria	Actinomycetota	Actinomycetes	Micromonosporales	Micromonosporaceae	Micromonospora	Micromonospora sp. Llam0
WP_233586213.1	308	31.3054	9.57	Bacteria	Actinomycetota	Actinomycetes	Micromonosporales	Micromonosporaceae	Micromonospora	Micromonospora sp. BL1
WP_233583680.1	336	34.4935	9.56	Bacteria	Actinomycetota	Actinomycetes	Micromonosporales	Micromonosporaceae	Micromonospora	Micromonospora sp. CV4
WP_233578302.1	336	34.4475	9.56	Bacteria	Actinomycetota	Actinomycetes	Micromonosporales	Micromonosporaceae	Micromonospora	Micromonospora sp. BL4
WP_233573580.1	165	17.4726	6.26	Bacteria	Pseudomonadota	Betaproteobacteria	Burkholderiales	Comamonadaceae	Acidovorax	Acidovorax sp. Root275
WP_233559028.1	331	33.4195	9.23	Bacteria	Actinomycetota	Actinomycetes	Micromonosporales	Micromonosporaceae	Micromonospora	Micromonospora radicis
WP_233529646.1	221	24.2063	9.24	Bacteria	Bacillota	Bacilli	Bacillales	Bacillaceae	Bacillus	Bacillus atrophaeus
WP_233513868.1	298	30.4132	9.93	Bacteria	Actinomycetota	Actinomycetes	Micromonosporales	Micromonosporaceae	Micromonospora	Micromonospora craterilacus
WP_233504383.1	360	37.1168	5.29	Bacteria	Pseudomonadota	Betaproteobacteria	Burkholderiales	Unassigned	Xylophilus	Xylophilus ampelinus
WP_233341772.1	560	60.9484	6.64	Bacteria	Pseudomonadota	Gammaproteobacteria	Xanthomonadales	Xanthomonadaceae	Xylella	Xylella fastidiosa
WP_233337671.1	560	60.9834	6.06	Bacteria	Pseudomonadota	Gammaproteobacteria	Xanthomonadales	Xanthomonadaceae	Xylella	Xylella fastidiosa
WP_233293868.1	371	38.988	8.6	Bacteria	Pseudomonadota	Betaproteobacteria	Burkholderiales	Oxalobacteraceae	Massilia	Massilia antarctica
WP_233277923.1	218	23.464	5.36	Bacteria	Pseudomonadota	Deltaproteobacteria	Myxococcales	Myxococcaceae	Myxococcus	Myxococcus stipitatus
WP_233242663.1	560	61.0845	6.27	Bacteria	Pseudomonadota	Gammaproteobacteria	Xanthomonadales	Xanthomonadaceae	Xylella	Xylella fastidiosa
WP_233230862.1	220	24.0235	9.55	Bacteria	Bacillota	Bacilli	Bacillales	Bacillaceae	Bacillus	Bacillus pumilus
WP_233166532.1	287	30.1916	4.74	Bacteria	Pseudomonadota	Deltaproteobacteria	Myxococcales	Archangiaceae	Archangium	Archangium sp. Cb G35
WP_232919369.1	232	25.4881	9.22	Bacteria	Bacillota	Bacilli	Bacillales	Bacillaceae	Bacillus	Bacillus sp. G16
WP_232840743.1	296	30.7846	9.57	Bacteria	Actinomycetota	Actinomycetes	Streptomycetales	Streptomycetaceae	Streptomyces	Streptomyces sp. Go-475
WP_232836347.1	280	29.2889	9.05	Bacteria	Actinomycetota	Actinomycetes	Pseudonocardiales	Pseudonocardiaceae	Lentzea	Lentzea terrae
WP_232814593.1	330	34.6593	6.01	Bacteria	Actinomycetota	Actinomycetes	Kineosporiales	Kineosporiaceae	Kineosporia	Kineosporia rhizophila
WP_232813167.1	258	27.3741	9.81	Bacteria	Actinomycetota	Actinomycetes	Kineosporiales	Kineosporiaceae	Kineosporia	Kineosporia rhizophila
WP_232790780.1	319	31.9174	6.41	Bacteria	Actinomycetota	Actinomycetes	Streptomycetales	Streptomycetaceae	Kitasatospora	Kitasatospora aureofaciens
WP_232649798.1	322	32.2631	10.26	Bacteria	Actinomycetota	Actinomycetes	Streptomycetales	Streptomycetaceae	Streptomyces	Streptomyces guryensis
WP_232647317.1	321	33.8519	10.16	Bacteria	Actinomycetota	Actinomycetes	Streptomycetales	Streptomycetaceae	Streptomyces	Streptomyces guryensis
WP_232542913.1	301	31.4011	9.26	Bacteria	Actinomycetota	Actinomycetes	Streptomycetales	Streptomycetaceae	Streptomyces	Streptomyces sp. QHH-9511
WP_232521512.1	332	33.2541	9.5	Bacteria	Actinomycetota	Actinomycetes	Micromonosporales	Micromonosporaceae	Micromonospora	Micromonospora phaseoli
WP_232324010.1	325	32.0496	8.14	Bacteria	Actinomycetota	Actinomycetes	Micromonosporales	Micromonosporaceae	Catenuloplanes	Catenuloplanes japonicus
WP_232280654.1	195	21.8588	8.97	Bacteria	Chloroflexi	Chloroflexia	Chloroflexales	Chloroflexaceae	Chloroflexus	Chloroflexus aggregans
WP_232242209.1	329	33.4789	9.3	Bacteria	Actinomycetota	Actinomycetes	Streptomycetales	Streptomycetaceae	Streptacidiphilus	Streptacidiphilus jeojiense
WP_232241332.1	196	20.6983	5.72	Bacteria	Actinomycetota	Actinomycetes	Pseudonocardiales	Pseudonocardiaceae	Kutzneria	Kutzneria sp. 744
WP_232074694.1	289	30.0889	9.3	Bacteria	Actinomycetota	Actinomycetes	Micromonosporales	Micromonosporaceae	Phytohabitans	Phytohabitans suffuscus
WP_232072038.1	228	23.9298	8.82	Bacteria	Actinomycetota	Actinomycetes	Micromonosporales	Micromonosporaceae	Phytohabitans	Phytohabitans flavus
WP_232027235.1	316	32.8919	9.21	Bacteria	Actinomycetota	Actinomycetes	Streptomycetales	Streptomycetaceae	Streptomyces	Streptomyces lincolnensis
WP_231930882.1	336	34.6217	9.29	Bacteria	Actinomycetota	Actinomycetes	Micromonosporales	Micromonosporaceae	Micromonospora	Micromonospora coriariae
WP_231930409.1	312	31.5122	9.72	Bacteria	Actinomycetota	Actinomycetes	Micromonosporales	Micromonosporaceae	Micromonospora	Micromonospora coriariae
WP_231926895.1	238	24.3212	9.74	Bacteria	Actinomycetota	Actinomycetes	Micromonosporales	Micromonosporaceae	Micromonospora	Micromonospora siamensis
WP_231922385.1	363	36.4962	10.08	Bacteria	Actinomycetota	Actinomycetes	Micromonosporales	Micromonosporaceae	Micromonospora	Micromonospora krabiensis
WP_231853761.1	307	32.1024	4.92	Bacteria	Actinomycetota	Actinomycetes	Micrococcales	Microbacteriaceae	Clavibacter	Clavibacter michiganensis
WP_231488541.1	337	34.9397	9.34	Bacteria	Actinomycetota	Actinomycetes	Kineosporiales	Kineosporiaceae	Kineosporia	Kineosporia mesophila
WP_231484464.1	251	26.8234	9.89	Bacteria	Actinomycetota	Actinomycetes	Kineosporiales	Kineosporiaceae	Kineosporia	Kineosporia mesophila
WP_231442778.1	309	32.4319	5.42	Bacteria	Actinomycetota	Actinomycetes	Kineosporiales	Kineosporiaceae	Kineosporia	Kineosporia babensis
WP_231440514.1	260	27.5044	10.25	Bacteria	Actinomycetota	Actinomycetes	Kineosporiales	Kineosporiaceae	Kineosporia	Kineosporia babensis
WP_231129520.1	220	24.0554	9.46	Bacteria	Bacillota	Bacilli	Bacillales	Bacillaceae	Bacillus	Bacillus pumilus
WP_231114531.1	282	29.3532	9.02	Bacteria	Actinomycetota	Actinomycetes	Pseudonocardiales	Pseudonocardiaceae	Lentzea	Lentzea aerocolonigenes
WP_231101390.1	220	24.0233	9.02	Bacteria	Bacillota	Bacilli	Bacillales	Bacillaceae	Bacillus	Bacillus pumilus
WP_230950312.1	560	61.1385	6.28	Bacteria	Pseudomonadota	Gammaproteobacteria	Xanthomonadales	Xanthomonadaceae	Xylella	Xylella fastidiosa
WP_230651306.1	323	33.3444	9.79	Bacteria	Actinomycetota	Actinomycetes	Micromonosporales	Micromonosporaceae	Micromonospora	Micromonospora aurantiaca
WP_230474246.1	230	25.0905	6.73	Bacteria	Pseudomonadota	Gammaproteobacteria	Enterobacterales	Pectobacteriaceae	Dickeya	Dickeya zeae
WP_230224312.1	320	33.0368	9.98	Bacteria	Actinomycetota	Actinomycetes	Streptomycetales	Streptomycetaceae	Streptomyces	Streptomyces sp. MNU76
WP_230216562.1	297	30.7624	9.53	Bacteria	Actinomycetota	Actinomycetes	Streptomycetales	Streptomycetaceae	Streptomyces	Streptomyces sp. MNU76
WP_230211100.1	321	32.0237	6.88	Bacteria	Actinomycetota	Actinomycetes	Streptomycetales	Streptomycetaceae	Streptomyces	Streptomyces kaniharaensis
WP_230195421.1	236	24.3459	9.27	Bacteria	Actinomycetota	Actinomycetes	Streptomycetales	Streptomycetaceae	Streptomyces	Streptomyces coriariae
WP_230030546.1	220	24.0054	9.4	Bacteria	Bacillota	Bacilli	Bacillales	Bacillaceae	Bacillus	Unassigned
WP_229927576.1	161	16.6088	9.27	Bacteria	Actinomycetota	Actinomycetes	Streptomycetales	Streptomycetaceae	Kitasatospora	Kitasatospora indigofera
WP_229918011.1	167	17.19	4.48	Bacteria	Actinomycetota	Actinomycetes	Streptomycetales	Streptomycetaceae	Streptomyces	Streptomyces canarius
WP_229914059.1	343	36.2154	10.25	Bacteria	Actinomycetota	Actinomycetes	Streptomycetales	Streptomycetaceae	Streptomyces	Streptomyces capitiformicae
WP_229913155.1	161	16.4156	9.46	Bacteria	Actinomycetota	Actinomycetes	Streptomycetales	Streptomycetaceae	Kitasatospora	Kitasatospora herbaricolor
WP_229902557.1	292	30.1587	9.11	Bacteria	Actinomycetota	Actinomycetes	Pseudonocardiales	Pseudonocardiaceae	Amycolatopsis	Amycolatopsis bullii
WP_229896420.1	190	19.7668	4.69	Bacteria	Actinomycetota	Actinomycetes	Streptomycetales	Streptomycetaceae	Streptomyces	Streptomyces sp. Go40/10
WP_229882331.1	297	30.5954	9.45	Bacteria	Actinomycetota	Actinomycetes	Streptomycetales	Streptomycetaceae	Streptomyces	Streptomyces alanosinicus
WP_229881584.1	186	19.3747	4.47	Bacteria	Actinomycetota	Actinomycetes	Streptomycetales	Streptomycetaceae	Streptomyces	Streptomyces viridiviolaceus
WP_229819185.1	301	31.336	9.14	Bacteria	Actinomycetota	Actinomycetes	Streptomycetales	Streptomycetaceae	Streptomyces	Streptomyces lateritius
WP_229806835.1	312	31.8689	8.92	Bacteria	Actinomycetota	Actinomycetes	Micromonosporales	Micromonosporaceae	Actinoplanes	Actinoplanes lobatus
WP_229791429.1	336	34.0734	10.03	Bacteria	Actinomycetota	Actinomycetes	Micromonosporales	Micromonosporaceae	Micromonospora	Micromonospora fulviviridis
WP_229716564.1	560	61.0384	6.27	Bacteria	Pseudomonadota	Gammaproteobacteria	Xanthomonadales	Xanthomonadaceae	Xylella	Xylella fastidiosa
WP_229705607.1	334	33.8746	9.32	Bacteria	Actinomycetota	Actinomycetes	Micromonosporales	Micromonosporaceae	Micromonospora	Micromonospora sonchi
WP_229695113.1	259	27.3182	10.21	Bacteria	Actinomycetota	Actinomycetes	Streptomycetales	Streptomycetaceae	Streptomyces	Streptomyces lacrimifluminis
WP_229691218.1	419	42.0664	11.31	Bacteria	Actinomycetota	Actinomycetes	Streptosporangiales	Streptosporangiaceae	Sphaerisporangium	Sphaerisporangium melleum
WP_229687445.1	329	33.7156	9.72	Bacteria	Actinomycetota	Actinomycetes	Micromonosporales	Micromonosporaceae	Micromonospora	Micromonospora parathelypteridis
WP_229685656.1	236	25.506	9.5	Bacteria	Bacillota	Bacilli	Bacillales	Paenibacillaceae	Paenibacillus	Paenibacillus hunanensis
WP_229524666.1	237	25.6199	9.65	Bacteria	Bacillota	Bacilli	Bacillales	Paenibacillaceae	Paenibacillus	Paenibacillus farraposensis
WP_229522280.1	365	38.3953	8.4	Bacteria	Pseudomonadota	Betaproteobacteria	Burkholderiales	Oxalobacteraceae	Massilia	Massilia antarctica
WP_229403937.1	343	34.3354	9.84	Bacteria	Actinomycetota	Actinomycetes	Micromonosporales	Micromonosporaceae	Micromonospora	Micromonospora sp. NBRC 110038
WP_229335132.1	300	30.3061	8.69	Bacteria	Actinomycetota	Actinomycetes	Streptomycetales	Streptomycetaceae	Streptomyces	Streptomyces flavotricini
WP_229312443.1	310	32.3472	9.53	Bacteria	Actinomycetota	Actinomycetes	Streptomycetales	Streptomycetaceae	Streptomyces	Streptomyces sp. CB02980
WP_229147329.1	232	25.5583	9.25	Bacteria	Bacillota	Bacilli	Bacillales	Bacillaceae	Bacillus	Unassigned
WP_229137458.1	220	23.9963	9.32	Bacteria	Bacillota	Bacilli	Bacillales	Bacillaceae	Bacillus	Bacillus sp. NMCC4
WP_229073127.1	336	33.856	9.31	Bacteria	Actinomycetota	Actinomycetes	Micromonosporales	Micromonosporaceae	Actinoplanes	Actinoplanes sp. DH11
WP_228986449.1	354	35.4197	9.93	Bacteria	Actinomycetota	Actinomycetes	Micromonosporales	Micromonosporaceae	Micromonospora	Micromonospora sp. DH13
WP_228895970.1	165	17.4426	6.26	Bacteria	Pseudomonadota	Betaproteobacteria	Burkholderiales	Comamonadaceae	Acidovorax	Acidovorax sp. 93
WP_228762732.1	560	60.9683	6.27	Bacteria	Pseudomonadota	Gammaproteobacteria	Xanthomonadales	Xanthomonadaceae	Xylella	Xylella fastidiosa
WP_228617594.1	317	33.2641	10.13	Bacteria	Actinomycetota	Actinomycetes	Streptomycetales	Streptomycetaceae	Streptomyces	Streptomyces barringtoniae
WP_228563850.1	205	21.6402	5.51	Bacteria	Actinomycetota	Actinomycetes	Catenulisporales	Catenulisporaceae	Catenulispora	Catenulispora rubra
WP_228552644.1	225	24.2993	8.91	Bacteria	Bacillota	Bacilli	Bacillales	Paenibacillaceae	Paenibacillus	Unassigned
WP_228543514.1	320	32.1179	9.4	Bacteria	Actinomycetota	Actinomycetes	Micromonosporales	Micromonosporaceae	Micromonospora	Micromonospora sp. HM134
WP_228539603.1	274	28.6834	4.37	Bacteria	Actinomycetota	Actinomycetes	Corynebacteriales	Nocardiaceae	Nocardia	Nocardia sp. XZ_19_385
WP_228531665.1	264	27.7752	9.2	Bacteria	Actinomycetota	Actinomycetes	Micromonosporales	Micromonosporaceae	Micromonospora	Micromonospora sp. ANENR4
WP_228446151.1	560	60.9514	6.64	Bacteria	Pseudomonadota	Gammaproteobacteria	Xanthomonadales	Xanthomonadaceae	Xylella	Xylella fastidiosa
WP_228045163.1	212	30.9358	9.37	Bacteria	Actinomycetota	Actinomycetes	Streptomycetales	Streptomycetaceae	Streptomyces	Streptomyces ferrugineus
WP_228003942.1	220	24.0482	8.54	Bacteria	Bacillota	Bacilli	Bacillales	Bacillaceae	Bacillus	Bacillus altitudinis
WP_228001133.1	312	32.8375	5.65	Bacteria	Actinomycetota	Actinomycetes	Corynebacteriales	Nocardiaceae	Nocardia	Nocardia sp. DSM 111727
WP_227727467.1	155	16.7079	8.73	Bacteria	Actinomycetota	Actinomycetes	Streptomycetales	Streptomycetaceae	Streptomyces	Unassigned
WP_227599353.1	232	25.4852	9.17	Bacteria	Bacillota	Bacilli	Bacillales	Bacillaceae	Bacillus	Bacillus halotolerans
WP_227534033.1	232	25.4222	9.4	Bacteria	Bacillota	Bacilli	Bacillales	Bacillaceae	Bacillus	Bacillus halotolerans
WP_227266331.1	253	26.4898	9.32	Bacteria	Actinomycetota	Actinomycetes	Micrococcales	Microbacteriaceae	Clavibacter	Clavibacter michiganensis
WP_227057540.1	232	25.6512	9.17	Bacteria	Bacillota	Bacilli	Bacillales	Bacillaceae	Bacillus	Bacillus subtilis
WP_226967265.1	307	31.3887	7.54	Bacteria	Actinomycetota	Actinomycetes	Streptomycetales	Streptomycetaceae	Streptomyces	Streptomyces phaeolivaceus
WP_226932141.1	322	32.4371	8.32	Bacteria	Actinomycetota	Actinomycetes	Frankiales	Frankiaceae	Frankia	Frankia irregularis
WP_226860725.1	230	24.9974	5.7	Bacteria	Pseudomonadota	Gammaproteobacteria	Enterobacterales	Pectobacteriaceae	Dickeya	Dickeya dianthicola
WP_226650683.1	220	24.1604	9.16	Bacteria	Bacillota	Bacilli	Bacillales	Bacillaceae	Bacillus	Bacillus altitudinis
WP_226511690.1	230	25.1385	6.73	Bacteria	Pseudomonadota	Gammaproteobacteria	Enterobacterales	Pectobacteriaceae	Dickeya	Dickeya zeae
WP_226296409.1	229	25.2725	5.36	Bacteria	Pseudomonadota	Gammaproteobacteria	Enterobacterales	Pectobacteriaceae	Pectobacterium	Pectobacterium versatile
WP_226067881.1	230	25.0634	6.12	Bacteria	Pseudomonadota	Gammaproteobacteria	Enterobacterales	Pectobacteriaceae	Dickeya	Dickeya zeae
WP_226054502.1	230	24.9373	6.73	Bacteria	Pseudomonadota	Gammaproteobacteria	Enterobacterales	Pectobacteriaceae	Dickeya	Dickeya dadantii
WP_225979257.1	321	33.6595	4.77	Bacteria	Pseudomonadota	Betaproteobacteria	Burkholderiales	Comamonadaceae	Acidovorax	Acidovorax cattleyae
WP_225966633.1	322	33.6082	9.46	Bacteria	Actinomycetota	Actinomycetes	Streptomycetales	Streptomycetaceae	Streptomyces	Unassigned
WP_225888931.1	231	25.2118	5.82	Bacteria	Pseudomonadota	Deltaproteobacteria	Myxococcales	Myxococcaceae	Myxococcus	Myxococcus xanthus
WP_225855088.1	329	34.2461	9.4	Bacteria	Actinomycetota	Actinomycetes	Micromonosporales	Micromonosporaceae	Micromonospora	Micromonospora noduli
WP_225730315.1	309	32.8851	6.23	Bacteria	Actinomycetota	Actinomycetes	Corynebacteriales	Nocardiaceae	Nocardia	Unassigned
WP_225621743.1	565	61.4289	6.64	Bacteria	Pseudomonadota	Gammaproteobacteria	Xanthomonadales	Xanthomonadaceae	Xylella	Xylella fastidiosa
WP_225618023.1	247	26.5297	8.22	Bacteria	Actinomycetota	Actinomycetes	Streptomycetales	Streptomycetaceae	Streptomyces	Streptomyces caniscabiei
WP_225585267.1	165	17.4857	6.81	Bacteria	Pseudomonadota	Betaproteobacteria	Burkholderiales	Comamonadaceae	Acidovorax	Acidovorax sp. Root275
WP_225411456.1	241	26.4076	6.12	Bacteria	Pseudomonadota	Deltaproteobacteria	Myxococcales	Archangiaceae	Stigmatella	Stigmatella hybrida
WP_225300441.1	222	23.4485	9.97	Bacteria	Actinomycetota	Actinomycetes	Streptosporangiales	Streptosporangiaceae	Nonomuraea	Nonomuraea aurantiaca
WP_225256984.1	307	30.6787	9.67	Bacteria	Actinomycetota	Actinomycetes	Micromonosporales	Micromonosporaceae	Jidongwangia	Jidongwangia harbinensis
WP_225251126.1	227	24.8867	5.23	Bacteria	Pseudomonadota	Gammaproteobacteria	Vibrionales	Vibrionaceae	Vibrio	Vibrio tritonius
WP_225097452.1	322	32.5446	9.64	Bacteria	Actinomycetota	Actinomycetes	Streptomycetales	Streptomycetaceae	Streptomyces	Streptomyces sp. CoH27
WP_225096555.1	319	33.0078	9.25	Bacteria	Actinomycetota	Actinomycetes	Streptomycetales	Streptomycetaceae	Streptomyces	Streptomyces sp. CoH27
WP_225084701.1	229	25.2164	5	Bacteria	Pseudomonadota	Gammaproteobacteria	Enterobacterales	Pectobacteriaceae	Pectobacterium	Unassigned
WP_224739622.1	301	31.2518	8.22	Bacteria	Actinomycetota	Actinomycetes	Streptomycetales	Streptomycetaceae	Streptomyces	Streptomyces sp. PSKA30
WP_224653088.1	229	25.2867	5.92	Bacteria	Pseudomonadota	Gammaproteobacteria	Enterobacterales	Pectobacteriaceae	Pectobacterium	Pectobacterium versatile
WP_224564603.1	220	24.2214	8.53	Bacteria	Bacillota	Bacilli	Bacillales	Bacillaceae	Bacillus	Bacillus sp. RSS_NA_20
WP_224559321.1	220	24.0414	9.14	Bacteria	Bacillota	Bacilli	Bacillales	Bacillaceae	Bacillus	Bacillus sp. L_1B0_12
WP_224361378.1	238	25.831	5.16	Bacteria	Pseudomonadota	Deltaproteobacteria	Myxococcales	Archangiaceae	Hyalangium	Hyalangium sp. H56D21
WP_224279501.1	161	16.5819	9.16	Bacteria	Actinomycetota	Actinomycetes	Streptomycetales	Streptomycetaceae	Streptomyces	Streptomyces sp. LS1784
WP_224244505.1	235	25.5194	5.97	Bacteria	Pseudomonadota	Deltaproteobacteria	Myxococcales	Archangiaceae	Cystobacter	Cystobacter gracilis
WP_224196961.1	263	26.5079	4.06	Bacteria	Pseudomonadota	Deltaproteobacteria	Myxococcales	Nannocystaceae	Nannocystis	Nannocystis pusilla
WP_224037411.1	238	25.9165	9.28	Bacteria	Bacillota	Clostridia	Eubacteriales	Clostridiaceae	Clostridium	Clostridium gelidum
WP_223884453.1	352	35.6569	9.28	Bacteria	Actinomycetota	Actinomycetes	Micromonosporales	Micromonosporaceae	Micromonospora	Micromonospora craniellae
WP_223835347.1	306	31.5754	9.03	Bacteria	Actinomycetota	Actinomycetes	Streptomycetales	Streptomycetaceae	Streptomyces	Streptomyces venezuelae
WP_223762842.1	230	25.1337	5.05	Bacteria	Pseudomonadota	Deltaproteobacteria	Myxococcales	Myxococcaceae	Corallococcus	Corallococcus sp. AS-1-6
WP_223756033.1	231	25.0946	4.87	Bacteria	Pseudomonadota	Deltaproteobacteria	Myxococcales	Myxococcaceae	Myxococcus	Myxococcus sp. RHSTA-1-4
WP_223751789.1	233	25.2751	5.27	Bacteria	Pseudomonadota	Deltaproteobacteria	Myxococcales	Myxococcaceae	Myxococcus	Unassigned
WP_223738178.1	230	25.1077	5.05	Bacteria	Pseudomonadota	Deltaproteobacteria	Myxococcales	Myxococcaceae	Corallococcus	Corallococcus sp. AS-1-12
WP_223632570.1	200	22.2105	5.04	Bacteria	Pseudomonadota	Deltaproteobacteria	Myxococcales	Myxococcaceae	Corallococcus	Corallococcus sp. EGB
WP_223303748.1	230	25.0424	5.7	Bacteria	Pseudomonadota	Gammaproteobacteria	Enterobacterales	Pectobacteriaceae	Dickeya	Dickeya dianthicola
WP_223297227.1	326	32.9746	8.22	Bacteria	Actinomycetota	Actinomycetes	Catenulisporales	Catenulisporaceae	Catenulispora	Catenulispora acidiphila
WP_223264381.1	230	25.1132	9.24	Bacteria	Bacillota	Bacilli	Bacillales	Paenibacillaceae	Paenibacillus	Paenibacillus sp. IHB B 3084
WP_223260752.1	220	24.0123	9.22	Bacteria	Bacillota	Bacilli	Bacillales	Bacillaceae	Bacillus	Bacillus sp. LNXM65
WP_223256651.1	327	33.0938	9.16	Bacteria	Actinomycetota	Actinomycetes	Micromonosporales	Micromonosporaceae	Micromonospora	Micromonospora endophytica
WP_223256530.1	220	23.9963	9.32	Bacteria	Bacillota	Bacilli	Bacillales	Bacillaceae	Bacillus	Bacillus sp. NMCC4
WP_223255650.1	220	24.1154	8.83	Bacteria	Bacillota	Bacilli	Bacillales	Bacillaceae	Bacillus	Unassigned
WP_223251638.1	220	24.0594	9.32	Bacteria	Bacillota	Bacilli	Bacillales	Bacillaceae	Bacillus	Bacillus zhangzhouensis
WP_223251448.1	220	23.9543	9.32	Bacteria	Bacillota	Bacilli	Bacillales	Bacillaceae	Bacillus	Unassigned
WP_223251381.1	220	24.1065	9.46	Bacteria	Bacillota	Bacilli	Bacillales	Bacillaceae	Bacillus	Bacillus pumilus
WP_223250493.1	220	23.9683	9.32	Bacteria	Bacillota	Bacilli	Bacillales	Bacillaceae	Bacillus	Bacillus pumilus
WP_223249902.1	220	23.9983	9.32	Bacteria	Bacillota	Bacilli	Bacillales	Bacillaceae	Bacillus	Unassigned
WP_223249567.1	220	23.9703	9.32	Bacteria	Bacillota	Bacilli	Bacillales	Bacillaceae	Bacillus	Bacillus sp. NMCN1
WP_223199461.1	196	20.8873	6.39	Bacteria	Actinomycetota	Actinomycetes	Pseudonocardiales	Pseudonocardiaceae	Solihabitans	Solihabitans fulvus
WP_223187796.1	296	30.166	8.52	Bacteria	Actinomycetota	Actinomycetes	Streptomycetales	Streptomycetaceae	Streptomyces	Streptomyces sp. CBMA29
WP_223166868.1	227	24.0594	10.34	Bacteria	Actinomycetota	Actinomycetes	Streptosporangiales	Streptosporangiaceae	Nonomuraea	Nonomuraea sp. SYSU D8015
WP_223105215.1	271	27.0422	8.78	Bacteria	Actinomycetota	Actinomycetes	Micromonosporales	Micromonosporaceae	Dactylosporangium	Dactylosporangium vinaceum
WP_222942305.1	176	17.6517	6.79	Bacteria	Actinomycetota	Actinomycetes	Micromonosporales	Micromonosporaceae	Actinoplanes	Actinoplanes teichomyceticus
WP_222849746.1	198	20.0308	8.87	Bacteria	Actinomycetota	Actinomycetes	Streptosporangiales	Treboniaceae	Trebonia	Trebonia kvetii
WP_222849655.1	312	32.3639	10.32	Bacteria	Actinomycetota	Actinomycetes	Streptosporangiales	Treboniaceae	Trebonia	Trebonia kvetii
WP_222142965.1	232	25.5481	9.07	Bacteria	Bacillota	Bacilli	Bacillales	Bacillaceae	Bacillus	Unassigned
WP_221824536.1	238	25.8933	9.45	Bacteria	Bacillota	Bacilli	Bacillales	Paenibacillaceae	Paenibacillus	Paenibacillus xylanexedens
WP_221790300.1	238	25.9142	9.27	Bacteria	Bacillota	Bacilli	Bacillales	Paenibacillaceae	Paenibacillus	Unassigned
WP_221750072.1	317	33.2732	9.78	Bacteria	Actinomycetota	Actinomycetes	Streptomycetales	Streptomycetaceae	Streptomyces	Streptomyces sp. TRM72054
WP_221744851.1	268	28.7739	9.28	Bacteria	Pseudomonadota	Betaproteobacteria	Burkholderiales	Burkholderiaceae	Ralstonia	Ralstonia pseudosolanacearum
WP_221639365.1	286	29.8373	5	Bacteria	Actinomycetota	Actinomycetes	Corynebacteriales	Nocardiaceae	Nocardia	Nocardia bhagyanarayanae
WP_221512754.1	287	30.0906	9.72	Bacteria	Actinomycetota	Actinomycetes	Streptomycetales	Streptomycetaceae	Streptomyces	Streptomyces caelestis
WP_221502616.1	312	31.8625	8.45	Bacteria	Actinomycetota	Actinomycetes	Micromonosporales	Micromonosporaceae	Actinoplanes	Actinoplanes octamycinicus
WP_221499235.1	302	30.7651	8.56	Bacteria	Actinomycetota	Actinomycetes	Streptomycetales	Streptomycetaceae	Streptomyces	Streptomyces griseomycini
WP_221382934.1	316	32.4479	9.77	Bacteria	Actinomycetota	Actinomycetes	Micromonosporales	Micromonosporaceae	Actinoplanes	Actinoplanes sp. TRM66264-DLM
WP_221325866.1	307	31.1818	9.03	Bacteria	Actinomycetota	Actinomycetes	Micromonosporales	Micromonosporaceae	Actinoplanes	Actinoplanes sp. L3-i22
WP_220650260.1	223	23.9758	8.55	Bacteria	Actinomycetota	Actinomycetes	Streptomycetales	Streptomycetaceae	Streptomyces	Streptomyces akebiae
WP_220650142.1	323	33.0878	9.77	Bacteria	Actinomycetota	Actinomycetes	Streptomycetales	Streptomycetaceae	Streptomyces	Streptomyces akebiae
WP_220593508.1	271	28.9581	6.27	Bacteria	Chloroflexi	Chloroflexia	Chloroflexales	Oscillochloridaceae	Oscillochloris	Oscillochloris sp. ZM17-4
WP_220482499.1	220	24.1193	8.83	Bacteria	Bacillota	Bacilli	Bacillales	Bacillaceae	Bacillus	Unassigned
WP_220214820.1	197	20.8131	8.55	Bacteria	Actinomycetota	Actinomycetes	Streptomycetales	Streptomycetaceae	Streptomyces	Streptomyces shenzhenensis
WP_220177780.1	231	25.1876	6.12	Bacteria	Pseudomonadota	Gammaproteobacteria	Enterobacterales	Pectobacteriaceae	Dickeya	Dickeya zeae
WP_220168658.1	271	28.266	10.95	Bacteria	Actinomycetota	Actinomycetes	Streptosporangiales	Thermomonosporaceae	Actinomadura	Actinomadura parmotrematis
WP_219953356.1	231	25.2287	6.12	Bacteria	Pseudomonadota	Gammaproteobacteria	Enterobacterales	Pectobacteriaceae	Dickeya	Dickeya zeae
WP_219923639.1	298	30.7947	9.83	Bacteria	Actinomycetota	Actinomycetes	Streptomycetales	Streptomycetaceae	Streptomyces	Streptomyces sp. MA5143a
WP_219527991.1	223	23.2234	9.69	Bacteria	Actinomycetota	Actinomycetes	Streptosporangiales	Streptosporangiaceae	Nonomuraea	Nonomuraea guangzhouensis
WP_219192560.1	232	25.6264	9.77	Bacteria	Bacillota	Bacilli	Bacillales	Bacillaceae	Bacillus	Bacillus paralicheniformis
WP_218920120.1	261	26.643	4.14	Bacteria	Pseudomonadota	Deltaproteobacteria	Myxococcales	Polyangiaceae	Chondromyces	Chondromyces crocatus
WP_218908303.1	317	32.5074	9.87	Bacteria	Actinomycetota	Actinomycetes	Micromonosporales	Micromonosporaceae	Micromonospora	Micromonospora jinlongensis
WP_218907716.1	278	28.0723	9.41	Bacteria	Actinomycetota	Actinomycetes	Micromonosporales	Micromonosporaceae	Micromonospora	Micromonospora jinlongensis
WP_218646185.1	220	24.1363	7.81	Bacteria	Bacillota	Bacilli	Bacillales	Bacillaceae	Bacillus	Unassigned
WP_218644267.1	215	23.5677	8.83	Bacteria	Bacillota	Bacilli	Bacillales	Bacillaceae	Bacillus	Bacillus altitudinis
WP_218477804.1	308	32.4412	5.97	Bacteria	Actinomycetota	Actinomycetes	Corynebacteriales	Nocardiaceae	Nocardia	Nocardia iowensis
WP_218301175.1	264	26.6597	5.5	Bacteria	Pseudomonadota	Betaproteobacteria	Burkholderiales	Comamonadaceae	Acidovorax	Unassigned
WP_217699877.1	234	25.504	6.12	Bacteria	Pseudomonadota	Gammaproteobacteria	Enterobacterales	Pectobacteriaceae	Dickeya	Dickeya dadantii
WP_217546705.1	335	34.5234	9.84	Bacteria	Actinomycetota	Actinomycetes	Streptomycetales	Streptomycetaceae	Streptomyces	Streptomyces sp. GbtcB6
WP_217456447.1	312	32.6577	10.16	Bacteria	Actinomycetota	Actinomycetes	Streptomycetales	Streptomycetaceae	Streptomyces	Streptomyces sp. BV286
WP_217279572.1	231	24.8035	5.65	Bacteria	Pseudomonadota	Deltaproteobacteria	Myxococcales	Myxococcaceae	Corallococcus	Corallococcus exiguus
WP_217276175.1	231	24.7915	5.65	Bacteria	Pseudomonadota	Deltaproteobacteria	Myxococcales	Myxococcaceae	Corallococcus	Corallococcus exiguus
WP_217241976.1	304	31.4218	7.59	Bacteria	Actinomycetota	Actinomycetes	Streptomycetales	Streptomycetaceae	Streptomyces	Streptomyces sp. AC555_RSS877
WP_217210852.1	321	33.3224	9.98	Bacteria	Actinomycetota	Actinomycetes	Streptomycetales	Streptomycetaceae	Streptomyces	Streptomyces sp. AC550_RSS872
WP_217181258.1	323	33.376	9.81	Bacteria	Actinomycetota	Actinomycetes	Streptomycetales	Streptomycetaceae	Streptomyces	Streptomyces sp. AC495_CC817
WP_217136382.1	318	32.5473	9.58	Bacteria	Actinomycetota	Actinomycetes	Streptomycetales	Streptomycetaceae	Streptomyces	Streptomyces sp. AC558_RSS880
WP_217003144.1	232	25.6041	9.06	Bacteria	Bacillota	Bacilli	Bacillales	Bacillaceae	Bacillus	Bacillus subtilis
WP_216999004.1	232	25.5742	9.26	Bacteria	Bacillota	Bacilli	Bacillales	Bacillaceae	Bacillus	Bacillus subtilis
WP_216974340.1	237	25.8802	9.4	Bacteria	Bacillota	Bacilli	Bacillales	Paenibacillaceae	Paenibacillus	Paenibacillus sp. AK121
WP_216932320.1	369	37.3693	10.07	Bacteria	Actinomycetota	Actinomycetes	Micromonosporales	Micromonosporaceae	Micromonospora	Unassigned
WP_216736203.1	249	27.1301	5.51	Bacteria	Pseudomonadota	Gammaproteobacteria	Oceanospirillales	Hahellaceae	Hahella	Hahella sp. HN01
WP_216672699.1	231	24.8474	5.25	Bacteria	Pseudomonadota	Deltaproteobacteria	Myxococcales	Myxococcaceae	Corallococcus	Corallococcus exiguus
WP_216669669.1	231	24.8314	5.25	Bacteria	Pseudomonadota	Deltaproteobacteria	Myxococcales	Myxococcaceae	Corallococcus	Corallococcus exiguus
WP_216664519.1	234	25.4319	5.69	Bacteria	Pseudomonadota	Gammaproteobacteria	Enterobacterales	Pectobacteriaceae	Dickeya	Dickeya dadantii
WP_216609154.1	231	25.1899	5.82	Bacteria	Pseudomonadota	Deltaproteobacteria	Myxococcales	Myxococcaceae	Myxococcus	Unassigned
WP_216516855.1	238	25.825	9.05	Bacteria	Bacillota	Bacilli	Bacillales	Paenibacillaceae	Paenibacillus	Paenibacillus barcinonensis
WP_216413719.1	232	25.51	9.44	Bacteria	Bacillota	Bacilli	Bacillales	Bacillaceae	Bacillus	Bacillus atrophaeus
WP_216394235.1	232	25.3951	9.26	Bacteria	Bacillota	Bacilli	Bacillales	Bacillaceae	Bacillus	Unassigned
WP_215820572.1	223	25.0244	10.46	Bacteria	Pseudomonadota	Gammaproteobacteria	Oceanospirillales	Zooshikellaceae	Zooshikella	Zooshikella sp. WH53
WP_215794562.1	315	32.0692	9.64	Bacteria	Actinomycetota	Actinomycetes	Micromonosporales	Micromonosporaceae	Actinoplanes	Actinoplanes bogorensis
WP_215510451.1	232	25.4532	9.26	Bacteria	Bacillota	Bacilli	Bacillales	Bacillaceae	Bacillus	Bacillus halotolerans
WP_215027516.1	256	33.8297	8.87	Bacteria	Actinomycetota	Actinomycetes	Streptomycetales	Streptomycetaceae	Streptomyces	Streptomyces sp. ISL-66
WP_214641076.1	237	24.9041	9.89	Bacteria	Actinomycetota	Actinomycetes	Streptosporangiales	Streptosporangiaceae	Nonomuraea	Nonomuraea sp. NEAU-A123
WP_214585369.1	253	27.3992	9.28	Bacteria	Actinomycetota	Actinomycetes	Micrococcales	Microbacteriaceae	Curtobacterium	Curtobacterium flaccumfaciens
WP_214583388.1	253	26.572	9.87	Bacteria	Actinomycetota	Actinomycetes	Micrococcales	Microbacteriaceae	Clavibacter	Clavibacter michiganensis
WP_214527743.1	246	26.0185	9.86	Bacteria	Actinomycetota	Actinomycetes	Micrococcales	Microbacteriaceae	Curtobacterium	Curtobacterium flaccumfaciens
WP_214415194.1	228	23.965	10.06	Bacteria	Actinomycetota	Actinomycetes	Streptosporangiales	Streptosporangiaceae	Sphaerisporangium	Sphaerisporangium sp. H8589
WP_214332423.1	312	32.4644	9.55	Bacteria	Actinomycetota	Actinomycetes	Streptomycetales	Streptomycetaceae	Streptomyces	Streptomyces sp. Tu102
WP_214326829.1	238	25.623	10.15	Bacteria	Actinomycetota	Actinomycetes	Streptosporangiales	Streptosporangiaceae	Nonomuraea	Nonomuraea sp. H16431
WP_214160041.1	259	27.5481	9.95	Bacteria	Actinomycetota	Actinomycetes	Kineosporiales	Kineosporiaceae	Kineosporia	Kineosporia corallincola
WP_214153598.1	333	34.5781	6.22	Bacteria	Actinomycetota	Actinomycetes	Kineosporiales	Kineosporiaceae	Kineosporia	Kineosporia corallincola
WP_214109472.1	251	27.0946	9.82	Bacteria	Actinomycetota	Actinomycetes	Streptosporangiales	Streptosporangiaceae	Acrocarpospora	Acrocarpospora catenulata
WP_213401423.1	232	25.433	9.37	Bacteria	Bacillota	Bacilli	Bacillales	Bacillaceae	Bacillus	Bacillus cabrialesii
WP_213385660.1	232	25.6372	9.17	Bacteria	Bacillota	Bacilli	Bacillales	Bacillaceae	Bacillus	Bacillus subtilis
WP_213384053.1	232	25.6192	9.17	Bacteria	Bacillota	Bacilli	Bacillales	Bacillaceae	Bacillus	Bacillus subtilis
WP_213011490.1	302	30.7114	9.04	Bacteria	Actinomycetota	Actinomycetes	Micromonosporales	Micromonosporaceae	Actinoplanes	Actinoplanes toevensis
WP_212997724.1	292	29.5956	5.81	Bacteria	Actinomycetota	Actinomycetes	Micromonosporales	Micromonosporaceae	Actinoplanes	Actinoplanes consettensis
WP_212992448.1	312	32.1351	9.09	Bacteria	Actinomycetota	Actinomycetes	Micromonosporales	Micromonosporaceae	Actinoplanes	Actinoplanes auranticolor
WP_212822366.1	312	32.4684	9.06	Bacteria	Actinomycetota	Actinomycetes	Micromonosporales	Micromonosporaceae	Polymorphospora	Polymorphospora rubra
WP_212670780.1	316	32.8016	9.4	Bacteria	Actinomycetota	Actinomycetes	Streptomycetales	Streptomycetaceae	Streptomyces	Streptomyces sp. A2-16
WP_212360060.1	235	25.8085	8.92	Bacteria	Bacillota	Bacilli	Bacillales	Bacillaceae	Bacillus	Unassigned
WP_212356653.1	235	25.8646	9.06	Bacteria	Bacillota	Bacilli	Bacillales	Bacillaceae	Bacillus	Bacillus altitudinis
WP_212130369.1	232	25.6472	9.17	Bacteria	Bacillota	Bacilli	Bacillales	Bacillaceae	Bacillus	Bacillus subtilis
WP_212059608.1	232	25.7363	9.27	Bacteria	Bacillota	Bacilli	Bacillales	Bacillaceae	Bacillus	Unassigned
WP_212047036.1	235	25.8075	9.17	Bacteria	Bacillota	Bacilli	Bacillales	Bacillaceae	Bacillus	Unassigned
WP_211906280.1	268	28.7478	9.28	Bacteria	Pseudomonadota	Betaproteobacteria	Burkholderiales	Burkholderiaceae	Ralstonia	Ralstonia pseudosolanacearum
WP_211903861.1	270	29.2322	9.17	Bacteria	Pseudomonadota	Betaproteobacteria	Burkholderiales	Burkholderiaceae	Ralstonia	Ralstonia syzygii
WP_211487172.1	231	24.7764	5.25	Bacteria	Pseudomonadota	Deltaproteobacteria	Myxococcales	Myxococcaceae	Corallococcus	Corallococcus exiguus
WP_211484321.1	231	24.8474	4.98	Bacteria	Pseudomonadota	Deltaproteobacteria	Myxococcales	Myxococcaceae	Corallococcus	Corallococcus exiguus
WP_211472518.1	315	32.4474	9.53	Bacteria	Actinomycetota	Actinomycetes	Catenulisporales	Actinospicaceae	Actinocrinis	Actinocrinis puniceicyclus
WP_211365500.1	274	27.6972	4.43	Bacteria	Pseudomonadota	Deltaproteobacteria	Myxococcales	Polyangiaceae	Polyangium	Polyangium fumosum
WP_211191825.1	234	27.157	7.44	Bacteria	Actinomycetota	Actinomycetes	Micromonosporales	Micromonosporaceae	Actinoplanes	Actinoplanes sp. TBRC 11911
WP_211094005.1	274	29.1411	9.27	Bacteria	Pseudomonadota	Betaproteobacteria	Burkholderiales	Burkholderiaceae	Ralstonia	Ralstonia solanacearum
WP_211044877.1	229	25.2726	5.61	Bacteria	Pseudomonadota	Gammaproteobacteria	Enterobacterales	Pectobacteriaceae	Pectobacterium	Pectobacterium versatile
WP_210927876.1	304	30.9165	9.6	Bacteria	Actinomycetota	Actinomycetes	Micromonosporales	Micromonosporaceae	Micromonospora	Micromonospora sp. M61
WP_210922963.1	329	33.8949	9.41	Bacteria	Actinomycetota	Actinomycetes	Micromonosporales	Micromonosporaceae	Micromonospora	Micromonospora sp. M61
WP_210906699.1	334	34.1951	9.56	Bacteria	Actinomycetota	Actinomycetes	Micromonosporales	Micromonosporaceae	Micromonospora	Micromonospora sp. U21
WP_210893759.1	335	33.8051	9.98	Bacteria	Actinomycetota	Actinomycetes	Micromonosporales	Micromonosporaceae	Micromonospora	Unassigned
WP_210884591.1	289	31.8718	9.97	Bacteria	Actinomycetota	Actinomycetes	Micromonosporales	Micromonosporaceae	Micromonospora	Micromonospora sp. C41
WP_210872898.1	284	29.0867	9.74	Bacteria	Actinomycetota	Actinomycetes	Micromonosporales	Micromonosporaceae	Micromonospora	Micromonospora sp. D75
WP_210865445.1	305	30.9086	9.85	Bacteria	Actinomycetota	Actinomycetes	Micromonosporales	Micromonosporaceae	Micromonospora	Micromonospora sp. C97
WP_210860477.1	305	30.9125	9.85	Bacteria	Actinomycetota	Actinomycetes	Micromonosporales	Micromonosporaceae	Micromonospora	Micromonospora sp. M51
WP_210859340.1	330	34.1492	9.83	Bacteria	Actinomycetota	Actinomycetes	Micromonosporales	Micromonosporaceae	Micromonospora	Micromonospora sp. M51
WP_210835842.1	332	33.929	10.4	Bacteria	Actinomycetota	Actinomycetes	Micromonosporales	Micromonosporaceae	Micromonospora	Micromonospora sp. C31
WP_210821011.1	310	31.343	9.78	Bacteria	Actinomycetota	Actinomycetes	Micromonosporales	Micromonosporaceae	Micromonospora	Micromonospora sp. D93
WP_210792056.1	329	33.9089	9.41	Bacteria	Actinomycetota	Actinomycetes	Micromonosporales	Micromonosporaceae	Micromonospora	Micromonospora sp. C81
WP_210783524.1	309	31.339	9.72	Bacteria	Actinomycetota	Actinomycetes	Micromonosporales	Micromonosporaceae	Micromonospora	Micromonospora sp. H61
WP_210780975.1	327	34.1079	9.4	Bacteria	Actinomycetota	Actinomycetes	Micromonosporales	Micromonosporaceae	Micromonospora	Micromonospora sp. H61
WP_210774986.1	313	31.7436	9.89	Bacteria	Actinomycetota	Actinomycetes	Micromonosporales	Micromonosporaceae	Micromonospora	Micromonospora sp. U56
WP_210647398.1	200	21.4248	6.71	Bacteria	Actinomycetota	Actinomycetes	Streptomycetales	Streptomycetaceae	Streptomyces	Unassigned
WP_210571158.1	316	33.2203	10.02	Bacteria	Actinomycetota	Actinomycetes	Streptomycetales	Streptomycetaceae	Streptomyces	Streptomyces sp. GESEQ-4
WP_210533096.1	322	33.8026	9.66	Bacteria	Actinomycetota	Actinomycetes	Streptomycetales	Streptomycetaceae	Streptomyces	Unassigned
WP_210221509.1	264	28.1401	4.57	Bacteria	Pseudomonadota	Gammaproteobacteria	Thiotrichales	Thiotrichaceae	Thiothrix	Thiothrix litoralis
WP_210195477.1	230	25.2565	5.61	Bacteria	Pseudomonadota	Gammaproteobacteria	Enterobacterales	Pectobacteriaceae	Dickeya	Dickeya oryzae
WP_209960253.1	329	33.5076	9.5	Bacteria	Actinomycetota	Actinomycetes	Micromonosporales	Micromonosporaceae	Micromonospora	Unassigned
WP_209895662.1	325	34.2529	4.77	Bacteria	Actinomycetota	Actinomycetes	Corynebacteriales	Nocardiaceae	Nocardia	Nocardia goodfellowii
WP_209410576.1	163	16.8843	9.36	Bacteria	Actinomycetota	Actinomycetes	Streptomycetales	Streptomycetaceae	Kitasatospora	Kitasatospora sp. RG8
WP_209309617.1	291	31.3559	9.2	Archaea	Euryarchaeota	Halobacteria	Halobacteriales	Haloarculaceae	Halomicroarcula	Halomicroarcula amylolytica
WP_208935056.1	337	35.5018	5.88	Bacteria	Pseudomonadota	Betaproteobacteria	Burkholderiales	Comamonadaceae	Acidovorax	Acidovorax avenae
WP_208856811.1	169	17.8722	6.81	Bacteria	Pseudomonadota	Betaproteobacteria	Burkholderiales	Comamonadaceae	Acidovorax	Acidovorax sp. Root275
WP_208785503.1	309	31.7174	9.45	Bacteria	Actinomycetota	Actinomycetes	Streptomycetales	Streptomycetaceae	Streptomyces	Streptomyces griseorubiginosus
WP_208777036.1	318	33.2684	10.28	Bacteria	Actinomycetota	Actinomycetes	Streptomycetales	Streptomycetaceae	Streptomyces	Streptomyces griseorubiginosus
WP_208758522.1	329	33.7907	9.29	Bacteria	Actinomycetota	Actinomycetes	Micromonosporales	Micromonosporaceae	Micromonospora	Micromonospora violae
WP_208740999.1	321	33.4223	9.65	Bacteria	Actinomycetota	Actinomycetes	Micromonosporales	Micromonosporaceae	Micromonospora	Micromonospora arida
WP_208726174.1	231	25.1587	4.79	Bacteria	Pseudomonadota	Deltaproteobacteria	Myxococcales	Myxococcaceae	Corallococcus	Corallococcus terminator
WP_208718779.1	231	24.9474	4.77	Bacteria	Pseudomonadota	Deltaproteobacteria	Myxococcales	Myxococcaceae	Corallococcus	Corallococcus sicarius
WP_208637001.1	319	33.777	9.81	Bacteria	Actinomycetota	Actinomycetes	Streptomycetales	Streptomycetaceae	Streptomyces	Streptomyces swartbergensis
WP_208615043.1	292	30.4659	9.28	Bacteria	Actinomycetota	Actinomycetes	Streptomycetales	Streptomycetaceae	Streptomyces	Streptomyces caeruleatus
WP_208577965.1	248	26.0682	9.89	Bacteria	Actinomycetota	Actinomycetes	Micromonosporales	Micromonosporaceae	Micromonospora	Micromonospora tulbaghiae
WP_208261753.1	278	29.5883	10.03	Bacteria	Actinomycetota	Actinomycetes	Streptosporangiales	Thermomonosporaceae	Actinomadura	Actinomadura barringtoniae
WP_207816764.1	161	16.5759	9.14	Bacteria	Actinomycetota	Actinomycetes	Streptomycetales	Streptomycetaceae	Streptomyces	Streptomyces sp. FH025
WP_207311931.1	223	23.9321	8.63	Bacteria	Actinomycetota	Actinomycetes	Pseudonocardiales	Pseudonocardiaceae	Lentzea	Lentzea alba
WP_207250295.1	273	29.001	5.12	Bacteria	Pseudomonadota	Gammaproteobacteria	Thiotrichales	Thiotrichaceae	Thiothrix	Thiothrix fructosivorans
WP_207050712.1	230	24.9426	4.93	Bacteria	Pseudomonadota	Deltaproteobacteria	Myxococcales	Myxococcaceae	Corallococcus	Corallococcus macrosporus
WP_206728012.1	231	24.8575	5.06	Bacteria	Pseudomonadota	Deltaproteobacteria	Myxococcales	Myxococcaceae	Pyxidicoccus	Pyxidicoccus sp. SCPEA002
WP_206717111.1	243	26.4084	6.43	Bacteria	Pseudomonadota	Deltaproteobacteria	Myxococcales	Myxococcaceae	Myxococcus	Myxococcus sp. SCHIC003
WP_206677452.1	220	24.1154	9	Bacteria	Bacillota	Bacilli	Bacillales	Bacillaceae	Bacillus	Bacillus altitudinis
WP_206080979.1	245	25.4069	4.45	Bacteria	Pseudomonadota	Deltaproteobacteria	Myxococcales	Polyangiaceae	Polyangium	Polyangium aurulentum
WP_206079411.1	257	26.4117	4.35	Bacteria	Pseudomonadota	Deltaproteobacteria	Myxococcales	Polyangiaceae	Polyangium	Polyangium spumosum
WP_205831432.1	220	24.1013	8.83	Bacteria	Bacillota	Bacilli	Bacillales	Bacillaceae	Bacillus	Unassigned
WP_205595149.1	229	25.2685	5.15	Bacteria	Pseudomonadota	Gammaproteobacteria	Enterobacterales	Pectobacteriaceae	Pectobacterium	Pectobacterium brasiliense
WP_205566022.1	229	25.2355	4.9	Bacteria	Pseudomonadota	Gammaproteobacteria	Enterobacterales	Pectobacteriaceae	Pectobacterium	Pectobacterium brasiliense
WP_205549902.1	229	25.2735	5.02	Bacteria	Pseudomonadota	Gammaproteobacteria	Enterobacterales	Pectobacteriaceae	Pectobacterium	Pectobacterium brasiliense
WP_205542454.1	229	25.2465	5.02	Bacteria	Pseudomonadota	Gammaproteobacteria	Enterobacterales	Pectobacteriaceae	Pectobacterium	Pectobacterium punjabense
WP_205474873.1	220	24.1494	8.83	Bacteria	Bacillota	Bacilli	Bacillales	Bacillaceae	Bacillus	Bacillus altitudinis
WP_204756254.1	342	36.6434	8.81	Bacteria	Chloroflexi	Chloroflexia	Herpetosiphonales	Herpetosiphonaceae	Herpetosiphon	Herpetosiphon giganteus
WP_204754420.1	272	30.161	9.03	Bacteria	Chloroflexi	Chloroflexia	Herpetosiphonales	Herpetosiphonaceae	Herpetosiphon	Herpetosiphon giganteus
WP_204493547.1	245	26.3925	5.95	Bacteria	Pseudomonadota	Deltaproteobacteria	Myxococcales	Archangiaceae	Archangium	Archangium primigenium
WP_204226738.1	236	25.4506	5.73	Bacteria	Pseudomonadota	Deltaproteobacteria	Myxococcales	Archangiaceae	Archangium	Archangium violaceum
WP_204071476.1	258	29.4687	7.43	Bacteria	Actinomycetota	Actinomycetes	Streptosporangiales	Streptosporangiaceae	Planotetraspora	Planotetraspora phitsanulokensis
WP_204067764.1	238	24.9833	10.21	Bacteria	Actinomycetota	Actinomycetes	Streptosporangiales	Streptosporangiaceae	Planobispora	Planobispora siamensis
WP_204055177.1	283	29.4896	11.07	Bacteria	Actinomycetota	Actinomycetes	Streptosporangiales	Streptosporangiaceae	Microbispora	Microbispora corallina
WP_204042280.1	253	26.712	9.15	Bacteria	Actinomycetota	Actinomycetes	Streptosporangiales	Streptosporangiaceae	Acrocarpospora	Acrocarpospora phusangensis
WP_204005140.1	298	29.9716	8.96	Bacteria	Actinomycetota	Actinomycetes	Micromonosporales	Micromonosporaceae	Virgisporangium	Virgisporangium aurantiacum
WP_203942880.1	250	28.7518	7.43	Bacteria	Actinomycetota	Actinomycetes	Streptosporangiales	Streptosporangiaceae	Planotetraspora	Planotetraspora thailandica
WP_203872929.1	238	25.2186	10.74	Bacteria	Actinomycetota	Actinomycetes	Streptosporangiales	Streptosporangiaceae	Planobispora	Planobispora takensis
WP_203851761.1	283	28.3777	8.24	Bacteria	Actinomycetota	Actinomycetes	Micromonosporales	Micromonosporaceae	Dactylosporangium	Dactylosporangium siamense
WP_203825112.1	318	32.1939	9.02	Bacteria	Actinomycetota	Actinomycetes	Micromonosporales	Micromonosporaceae	Actinoplanes	Actinoplanes palleronii
WP_203805696.1	239	27.6428	5.23	Bacteria	Actinomycetota	Actinomycetes	Micromonosporales	Micromonosporaceae	Actinoplanes	Actinoplanes couchii
WP_203802053.1	241	30.9305	8.93	Bacteria	Actinomycetota	Actinomycetes	Micromonosporales	Micromonosporaceae	Actinoplanes	Actinoplanes tereljensis
WP_203797052.1	323	32.4723	9.35	Bacteria	Actinomycetota	Actinomycetes	Micromonosporales	Micromonosporaceae	Actinoplanes	Actinoplanes couchii
WP_203794920.1	206	20.9604	5.65	Bacteria	Actinomycetota	Actinomycetes	Micromonosporales	Micromonosporaceae	Actinoplanes	Actinoplanes derwentensis
WP_203782008.1	306	30.8145	8.96	Bacteria	Actinomycetota	Actinomycetes	Micromonosporales	Micromonosporaceae	Actinoplanes	Actinoplanes rishiriensis
WP_203761751.1	326	32.4295	9.5	Bacteria	Actinomycetota	Actinomycetes	Micromonosporales	Micromonosporaceae	Actinoplanes	Actinoplanes deccanensis
WP_203739923.1	310	31.4772	9.04	Bacteria	Actinomycetota	Actinomycetes	Micromonosporales	Micromonosporaceae	Actinoplanes	Actinoplanes cyaneus
WP_203728421.1	304	30.7313	8.44	Bacteria	Actinomycetota	Actinomycetes	Micromonosporales	Micromonosporaceae	Actinoplanes	Actinoplanes durhamensis
WP_203717601.1	216	22.6421	7.61	Bacteria	Actinomycetota	Actinomycetes	Micromonosporales	Micromonosporaceae	Asanoa	Asanoa siamensis
WP_203699874.1	296	30.4408	8.88	Bacteria	Actinomycetota	Actinomycetes	Micromonosporales	Micromonosporaceae	Asanoa	Asanoa iriomotensis
WP_203682175.1	311	31.5621	9.11	Bacteria	Actinomycetota	Actinomycetes	Micromonosporales	Micromonosporaceae	Actinoplanes	Actinoplanes siamensis
WP_203674348.1	292	29.3977	5.34	Bacteria	Actinomycetota	Actinomycetes	Micrococcales	Cellulomonadaceae	Cellulomonas	Cellulomonas phragmiteti
WP_203450484.1	229	25.2164	4.89	Bacteria	Pseudomonadota	Gammaproteobacteria	Enterobacterales	Pectobacteriaceae	Pectobacterium	Pectobacterium brasiliense
WP_203403024.1	233	25.4143	6.43	Bacteria	Pseudomonadota	Deltaproteobacteria	Myxococcales	Archangiaceae	Archangium	Archangium violaceum
WP_203402428.1	246	26.2264	7.59	Bacteria	Pseudomonadota	Deltaproteobacteria	Myxococcales	Archangiaceae	Archangium	Archangium violaceum
WP_202919105.1	304	31.2219	6.29	Bacteria	Actinomycetota	Actinomycetes	Pseudonocardiales	Pseudonocardiaceae	Saccharothrix	Saccharothrix deserti
WP_202853193.1	232	25.4372	9.26	Bacteria	Bacillota	Bacilli	Bacillales	Bacillaceae	Bacillus	Unassigned
WP_202499614.1	324	33.397	9.57	Bacteria	Actinomycetota	Actinomycetes	Streptomycetales	Streptomycetaceae	Streptomyces	Streptomyces sp. SID5476
WP_202394266.1	220	24.0413	8.84	Bacteria	Bacillota	Bacilli	Bacillales	Bacillaceae	Bacillus	Bacillus altitudinis
WP_201765859.1	234	25.458	6.12	Bacteria	Pseudomonadota	Gammaproteobacteria	Enterobacterales	Pectobacteriaceae	Dickeya	Dickeya dadantii
WP_201029719.1	221	24.4598	9.43	Bacteria	Bacillota	Bacilli	Bacillales	Bacillaceae	Bacillus	Bacillus licheniformis
WP_200729236.1	248	25.1869	9.27	Bacteria	Actinomycetota	Actinomycetes	Streptomycetales	Streptomycetaceae	Streptomyces	Streptomyces sp. MBT49
WP_200400233.1	304	31.4209	8.73	Bacteria	Actinomycetota	Actinomycetes	Streptomycetales	Streptomycetaceae	Streptomyces	Streptomyces liliifuscus
WP_200393351.1	319	33.4165	10.31	Bacteria	Actinomycetota	Actinomycetes	Streptomycetales	Streptomycetaceae	Streptomyces	Streptomyces liliifuscus
WP_199800991.1	220	24.0012	9.13	Bacteria	Bacillota	Bacilli	Bacillales	Bacillaceae	Bacillus	Bacillus pumilus
WP_199728782.1	232	24.9496	5.12	Bacteria	Pseudomonadota	Deltaproteobacteria	Myxococcales	Myxococcaceae	Corallococcus	Corallococcus sp. CA053C
WP_199546487.1	310	32.1802	10.46	Bacteria	Actinomycetota	Actinomycetes	Streptomycetales	Streptomycetaceae	Streptomyces	Streptomyces sp. N35
WP_198041371.1	328	33.7656	9.56	Bacteria	Actinomycetota	Actinomycetes	Micromonosporales	Micromonosporaceae	Micromonospora	Micromonospora chokoriensis
WP_197699279.1	328	33.6766	9.43	Bacteria	Actinomycetota	Actinomycetes	Micromonosporales	Micromonosporaceae	Micromonospora	Micromonospora chokoriensis
WP_197362494.1	268	28.6668	9.36	Bacteria	Pseudomonadota	Betaproteobacteria	Burkholderiales	Burkholderiaceae	Ralstonia	Ralstonia pseudosolanacearum
WP_197341582.1	274	29.1192	9.27	Bacteria	Pseudomonadota	Betaproteobacteria	Burkholderiales	Burkholderiaceae	Ralstonia	Ralstonia solanacearum
WP_197332735.1	270	29.2412	9.17	Bacteria	Pseudomonadota	Betaproteobacteria	Burkholderiales	Burkholderiaceae	Ralstonia	Ralstonia syzygii
WP_197196857.1	232	25.5923	9.52	Bacteria	Bacillota	Bacilli	Bacillales	Bacillaceae	Bacillus	Bacillus sonorensis
WP_196947162.1	161	16.6039	9.14	Bacteria	Actinomycetota	Actinomycetes	Streptomycetales	Streptomycetaceae	Kitasatospora	Kitasatospora sp. SUK 42
WP_196872988.1	324	34.3731	8.48	Bacteria	Actinomycetota	Actinomycetes	Propionibacteriales	Nocardioidaceae	Nocardioides	Nocardioides luteus
WP_196814406.1	290	29.9315	5.95	Bacteria	Actinomycetota	Actinomycetes	Corynebacteriales	Nocardiaceae	Nocardia	Nocardia sp. BMG111209
WP_196466060.1	247	25.9794	10.96	Bacteria	Actinomycetota	Actinomycetes	Streptosporangiales	Streptosporangiaceae	Planomonospora	Planomonospora sp. ID91781
WP_196450834.1	256	26.7201	10.82	Bacteria	Actinomycetota	Actinomycetes	Streptosporangiales	Streptosporangiaceae	Planomonospora	Planomonospora sp. ID82291
WP_196438898.1	242	25.6192	10.47	Bacteria	Actinomycetota	Actinomycetes	Streptosporangiales	Streptosporangiaceae	Planomonospora	Planomonospora sp. ID67723
WP_196204900.1	333	33.314	9.69	Bacteria	Actinomycetota	Actinomycetes	Micromonosporales	Micromonosporaceae	Plantactinospora	Plantactinospora alkalitolerans
WP_195536697.1	232	25.6675	9.8	Bacteria	Bacillota	Bacilli	Bacillales	Bacillaceae	Bacillus	Bacillus paralicheniformis
WP_195524515.1	232	25.6714	9.58	Bacteria	Bacillota	Bacilli	Bacillales	Bacillaceae	Bacillus	Bacillus licheniformis
WP_195135239.1	308	32.5314	5.4	Bacteria	Actinomycetota	Actinomycetes	Corynebacteriales	Nocardiaceae	Nocardia	Nocardia brasiliensis
WP_195106211.1	299	31.1299	6.43	Bacteria	Actinomycetota	Actinomycetes	Corynebacteriales	Nocardiaceae	Nocardia	Nocardia blacklockiae
WP_195093405.1	308	32.5054	5.39	Bacteria	Actinomycetota	Actinomycetes	Corynebacteriales	Nocardiaceae	Nocardia	Nocardia brasiliensis
WP_195047166.1	298	31.457	7.59	Bacteria	Actinomycetota	Actinomycetes	Corynebacteriales	Nocardiaceae	Nocardia	Nocardia beijingensis
WP_194833652.1	306	32.15	5.57	Bacteria	Actinomycetota	Actinomycetes	Corynebacteriales	Nocardiaceae	Nocardia	Nocardia sp. XZ_19_369
WP_194682671.1	253	26.0244	9.45	Bacteria	Actinomycetota	Actinomycetes	Micrococcales	Microbacteriaceae	Clavibacter	Clavibacter sp. VKM Ac-2542
WP_194633088.1	250	25.8123	9.79	Bacteria	Actinomycetota	Actinomycetes	Micrococcales	Microbacteriaceae	Clavibacter	Clavibacter sp. VKM Ac-2873
WP_193503604.1	319	33.4827	9.95	Bacteria	Actinomycetota	Actinomycetes	Streptomycetales	Streptomycetaceae	Streptomyces	Unassigned
WP_193476736.1	316	33.4327	10.14	Bacteria	Actinomycetota	Actinomycetes	Streptomycetales	Streptomycetaceae	Streptomyces	Streptomyces janthinus
WP_193472859.1	318	32.6933	9.43	Bacteria	Actinomycetota	Actinomycetes	Streptomycetales	Streptomycetaceae	Streptomyces	Streptomyces griseomycini
WP_193430117.1	231	25.1498	5.06	Bacteria	Pseudomonadota	Deltaproteobacteria	Myxococcales	Myxococcaceae	Corallococcus	Corallococcus soli
WP_192790406.1	257	26.7882	10.11	Bacteria	Actinomycetota	Actinomycetes	Streptosporangiales	Streptosporangiaceae	Nonomuraea	Nonomuraea angiospora
WP_192767311.1	331	33.2933	9.67	Bacteria	Actinomycetota	Actinomycetes	Micromonosporales	Micromonosporaceae	Plantactinospora	Plantactinospora soyae
WP_192511694.1	237	25.7289	9.22	Bacteria	Bacillota	Bacilli	Bacillales	Paenibacillaceae	Paenibacillus	Paenibacillus sp. 23TSA30-6
WP_192133445.1	238	25.8913	9.38	Bacteria	Bacillota	Bacilli	Bacillales	Paenibacillaceae	Paenibacillus	Unassigned
WP_191897041.1	251	26.2037	10.73	Bacteria	Actinomycetota	Actinomycetes	Streptosporangiales	Streptosporangiaceae	Planomonospora	Planomonospora parontospora
WP_190254030.1	271	27.2776	8.55	Bacteria	Actinomycetota	Actinomycetes	Micromonosporales	Micromonosporaceae	Dactylosporangium	Dactylosporangium sucinum
WP_190200437.1	322	33.3447	10.38	Bacteria	Actinomycetota	Actinomycetes	Streptomycetales	Streptomycetaceae	Streptomyces	Streptomyces djakartensis
WP_190188484.1	319	32.9635	9.8	Bacteria	Actinomycetota	Actinomycetes	Streptomycetales	Streptomycetaceae	Streptomyces	Streptomyces minutiscleroticus
WP_190173800.1	234	24.0408	9.88	Bacteria	Actinomycetota	Actinomycetes	Streptomycetales	Streptomycetaceae	Streptomyces	Streptomyces mirabilis
WP_190150035.1	337	33.7094	10.22	Bacteria	Actinomycetota	Actinomycetes	Streptomycetales	Streptomycetaceae	Streptomyces	Streptomyces humidus
WP_190070890.1	302	31.7477	9.14	Bacteria	Actinomycetota	Actinomycetes	Streptomycetales	Streptomycetaceae	Streptomyces	Streptomyces lanatus
WP_190049058.1	317	33.0942	10.06	Bacteria	Actinomycetota	Actinomycetes	Streptomycetales	Streptomycetaceae	Streptomyces	Streptomyces lomondensis
WP_189979354.1	324	33.6779	10.76	Bacteria	Actinomycetota	Actinomycetes	Streptomycetales	Streptomycetaceae	Streptomyces	Streptomyces capoamus
WP_189938152.1	325	33.5001	9.27	Bacteria	Actinomycetota	Actinomycetes	Streptomycetales	Streptomycetaceae	Streptomyces	Streptomyces aurantiogriseus
WP_189926724.1	343	34.3864	8.49	Bacteria	Actinomycetota	Actinomycetes	Streptomycetales	Streptomycetaceae	Kitasatospora	Kitasatospora xanthocidica
WP_189921308.1	161	16.624	9.12	Bacteria	Actinomycetota	Actinomycetes	Streptomycetales	Streptomycetaceae	Kitasatospora	Kitasatospora xanthocidica
WP_189864660.1	301	31.0918	9.11	Bacteria	Actinomycetota	Actinomycetes	Streptomycetales	Streptomycetaceae	Streptomyces	Streptomyces poonensis
WP_189810708.1	219	21.4811	9.54	Bacteria	Actinomycetota	Actinomycetes	Streptomycetales	Streptomycetaceae	Streptomyces	Unassigned
WP_189724217.1	317	33.2151	9.84	Bacteria	Actinomycetota	Actinomycetes	Streptomycetales	Streptomycetaceae	Streptomyces	Streptomyces purpurascens
WP_189713318.1	320	32.6335	9.93	Bacteria	Actinomycetota	Actinomycetes	Streptomycetales	Streptomycetaceae	Streptomyces	Streptomyces phaeofaciens
WP_189667574.1	315	32.8927	7.59	Bacteria	Actinomycetota	Actinomycetes	Micrococcales	Promicromonosporaceae	Promicromonospora	Promicromonospora soli
WP_189545417.1	212	21.1643	4.78	Bacteria	Actinomycetota	Actinomycetes	Streptomycetales	Streptomycetaceae	Streptomyces	Streptomyces gelaticus
WP_189329529.1	310	31.6374	8.64	Bacteria	Actinomycetota	Actinomycetes	Micromonosporales	Micromonosporaceae	Actinoplanes	Actinoplanes ianthinogenes
WP_189271971.1	173	17.6912	9.27	Bacteria	Actinomycetota	Actinomycetes	Streptomycetales	Streptomycetaceae	Kitasatospora	Kitasatospora griseola
WP_189264348.1	335	34.4773	9.58	Bacteria	Actinomycetota	Actinomycetes	Streptomycetales	Streptomycetaceae	Streptomyces	Streptomyces fuscichromogenes
WP_189259543.1	278	29.0887	9.2	Bacteria	Actinomycetota	Actinomycetes	Pseudonocardiales	Pseudonocardiaceae	Lentzea	Lentzea flava
WP_189255256.1	234	25.3736	8.94	Bacteria	Actinomycetota	Actinomycetes	Pseudonocardiales	Pseudonocardiaceae	Lentzea	Lentzea flava
WP_189237550.1	251	26.1355	11.09	Bacteria	Actinomycetota	Actinomycetes	Streptosporangiales	Streptosporangiaceae	Planomonospora	Planomonospora parontospora
WP_189218426.1	323	33.1977	6.22	Bacteria	Actinomycetota	Actinomycetes	Streptomycetales	Streptomycetaceae	Streptomyces	Streptomyces ruber
WP_189206819.1	295	30.8549	9.44	Bacteria	Actinomycetota	Actinomycetes	Micromonosporales	Micromonosporaceae	Couchioplanes	Couchioplanes caeruleus
WP_189184315.1	315	32.8747	10.13	Bacteria	Actinomycetota	Actinomycetes	Streptomycetales	Streptomycetaceae	Streptomyces	Streptomyces albiflavescens
WP_189166060.1	228	24.0864	10.19	Bacteria	Actinomycetota	Actinomycetes	Streptosporangiales	Streptosporangiaceae	Sphaerisporangium	Sphaerisporangium melleum
WP_189157647.1	273	28.479	8.77	Bacteria	Actinomycetota	Actinomycetes	Pseudonocardiales	Pseudonocardiaceae	Lentzea	Lentzea pudingi
WP_189149108.1	329	33.946	9.48	Bacteria	Actinomycetota	Actinomycetes	Streptomycetales	Streptomycetaceae	Streptomyces	Streptomyces lacrimifluminis
WP_189146767.1	332	34.0951	9.75	Bacteria	Actinomycetota	Actinomycetes	Streptomycetales	Streptomycetaceae	Streptomyces	Streptomyces lacrimifluminis
WP_189079012.1	313	31.6409	9.18	Bacteria	Actinomycetota	Actinomycetes	Micromonosporales	Micromonosporaceae	Mangrovihabitans	Mangrovihabitans endophyticus
WP_188591484.1	238	25.754	9.03	Bacteria	Bacillota	Bacilli	Bacillales	Paenibacillaceae	Paenibacillus	Paenibacillus silvae
WP_188323042.1	232	25.4091	9.26	Bacteria	Bacillota	Bacilli	Bacillales	Bacillaceae	Bacillus	Unassigned
WP_188307535.1	161	16.5078	9.16	Bacteria	Actinomycetota	Actinomycetes	Streptomycetales	Streptomycetaceae	Streptomyces	Streptomyces sp. CBMA123
WP_188295779.1	161	16.67	9.18	Bacteria	Actinomycetota	Actinomycetes	Streptomycetales	Streptomycetaceae	Streptomyces	Streptomyces sp. CBMA156
WP_188290346.1	321	33.2622	9.98	Bacteria	Actinomycetota	Actinomycetes	Streptomycetales	Streptomycetaceae	Streptomyces	Streptomyces sp. TRM68416
WP_188112135.1	458	50.6156	4.88	Bacteria	Bacteroidota	Flavobacteriia	Flavobacteriales	Flavobacteriaceae	Aquimarina	Aquimarina sp. RZ0
WP_187815422.1	311	32.6458	10.37	Bacteria	Actinomycetota	Actinomycetes	Streptomycetales	Streptomycetaceae	Streptomyces	Streptomyces polyasparticus
WP_187749021.1	344	34.6813	9.45	Bacteria	Actinomycetota	Actinomycetes	Streptomycetales	Streptomycetaceae	Streptomyces	Streptomyces roseirectus
WP_187683554.1	296	30.8939	7.7	Bacteria	Actinomycetota	Actinomycetes	Corynebacteriales	Nocardiaceae	Nocardia	Nocardia wallacei
WP_187367161.1	348	36.5492	8.74	Bacteria	Pseudomonadota	Betaproteobacteria	Burkholderiales	Oxalobacteraceae	Massilia	Massilia mucilaginosa
WP_187365892.1	358	36.4674	9.33	Bacteria	Actinomycetota	Actinomycetes	Streptosporangiales	Treboniaceae	Trebonia	Trebonia kvetii
WP_186830536.1	215	23.0437	8.48	Bacteria	Pseudomonadota	Betaproteobacteria	Burkholderiales	Sphaerotilaceae	Mitsuaria	Mitsuaria sp. TWR114
WP_186288074.1	314	32.5263	9.36	Bacteria	Actinomycetota	Actinomycetes	Streptomycetales	Streptomycetaceae	Streptomyces	Streptomyces cupreus
WP_185847886.1	232	25.4391	9.26	Bacteria	Bacillota	Bacilli	Bacillales	Bacillaceae	Bacillus	Unassigned
WP_185755209.1	329	33.8779	9.27	Bacteria	Actinomycetota	Actinomycetes	Micromonosporales	Micromonosporaceae	Micromonospora	Micromonospora sp. A202
WP_185071188.1	230	24.1943	10.19	Bacteria	Actinomycetota	Actinomycetes	Streptosporangiales	Streptosporangiaceae	Nonomuraea	Nonomuraea jabiensis
WP_185039795.1	312	31.6763	8.45	Bacteria	Actinomycetota	Actinomycetes	Micromonosporales	Micromonosporaceae	Actinoplanes	Actinoplanes octamycinicus
WP_184999247.1	276	28.565	9.24	Bacteria	Actinomycetota	Actinomycetes	Micromonosporales	Micromonosporaceae	Actinoplanes	Actinoplanes digitatis
WP_184989911.1	319	33.5418	10.28	Bacteria	Actinomycetota	Actinomycetes	Streptomycetales	Streptomycetaceae	Streptomyces	Streptomyces caelestis
WP_184953399.1	318	32.8812	9.7	Bacteria	Actinomycetota	Actinomycetes	Micromonosporales	Micromonosporaceae	Actinoplanes	Actinoplanes abujensis
WP_184845166.1	318	33.0773	10.31	Bacteria	Actinomycetota	Actinomycetes	Streptomycetales	Streptomycetaceae	Streptomyces	Unassigned
WP_184817071.1	318	32.6773	9.43	Bacteria	Actinomycetota	Actinomycetes	Streptomycetales	Streptomycetaceae	Streptomyces	Streptomyces griseomycini
WP_184589018.1	318	33.5979	10.09	Bacteria	Actinomycetota	Actinomycetes	Streptomycetales	Streptomycetaceae	Streptomyces	Unassigned
WP_184190728.1	238	25.8972	9.03	Bacteria	Bacillota	Bacilli	Bacillales	Paenibacillaceae	Paenibacillus	Paenibacillus sp. JGP012
WP_184177334.1	309	31.515	9.48	Bacteria	Actinomycetota	Actinomycetes	Micromonosporales	Micromonosporaceae	Micromonospora	Micromonospora parathelypteridis
WP_183658612.1	267	28.2446	9.43	Bacteria	Actinomycetota	Actinomycetes	Streptosporangiales	Streptosporangiaceae	Nonomuraea	Nonomuraea dietziae
WP_183491712.1	336	34.9737	6.11	Bacteria	Pseudomonadota	Betaproteobacteria	Burkholderiales	Sphaerotilaceae	Roseateles	Unassigned
WP_183479664.1	339	35.3281	6.11	Bacteria	Pseudomonadota	Betaproteobacteria	Burkholderiales	Sphaerotilaceae	Mitsuaria	Mitsuaria sp. BK037
WP_183460433.1	351	36.7424	4.06	Bacteria	Pseudomonadota	Gammaproteobacteria	Cellvibrionales	Microbulbiferaceae	Microbulbifer	Microbulbifer rhizosphaerae
WP_181810908.1	349	36.5813	7.68	Bacteria	Actinomycetota	Actinomycetes	Streptomycetales	Streptomycetaceae	Streptomyces	Streptomyces ipomoeae
WP_181810546.1	349	36.5853	7.66	Bacteria	Actinomycetota	Actinomycetes	Streptomycetales	Streptomycetaceae	Streptomyces	Streptomyces ipomoeae
WP_181800462.1	349	36.5953	7.68	Bacteria	Actinomycetota	Actinomycetes	Streptomycetales	Streptomycetaceae	Streptomyces	Streptomyces ipomoeae
WP_181656441.1	315	33.2172	10.17	Bacteria	Actinomycetota	Actinomycetes	Streptomycetales	Streptomycetaceae	Streptomyces	Streptomyces himalayensis
WP_181648794.1	315	32.8558	9.97	Bacteria	Actinomycetota	Actinomycetes	Streptomycetales	Streptomycetaceae	Streptomyces	Unassigned
WP_181557733.1	327	32.9638	9.21	Bacteria	Actinomycetota	Actinomycetes	Micromonosporales	Micromonosporaceae	Actinoplanes	Actinoplanes lutulentus
WP_181539203.1	321	33.5274	9.65	Bacteria	Actinomycetota	Actinomycetes	Micromonosporales	Micromonosporaceae	Micromonospora	Micromonospora saelicesensis
WP_181438874.1	238	25.9025	9.79	Bacteria	Bacillota	Bacilli	Bacillales	Paenibacillaceae	Paenibacillus	Paenibacillus sambharensis
WP_180781718.1	229	25.2314	5.18	Bacteria	Pseudomonadota	Gammaproteobacteria	Enterobacterales	Pectobacteriaceae	Pectobacterium	Pectobacterium carotovorum
WP_180740964.1	229	25.2465	5.02	Bacteria	Pseudomonadota	Gammaproteobacteria	Enterobacterales	Pectobacteriaceae	Pectobacterium	Pectobacterium sp. CFBP8739
WP_180310558.1	235	25.7355	9.33	Bacteria	Bacillota	Bacilli	Bacillales	Bacillaceae	Bacillus	Bacillus pumilus
WP_178379882.1	331	33.9307	8.18	Bacteria	Actinomycetota	Actinomycetes	Cryptosporangiales	Cryptosporangiaceae	Cryptosporangium	Cryptosporangium aurantiacum
WP_176886073.1	264	26.8189	5.51	Bacteria	Pseudomonadota	Betaproteobacteria	Burkholderiales	Comamonadaceae	Acidovorax	Acidovorax sp. JMULE5
WP_176417590.1	231	25.2167	5.24	Bacteria	Pseudomonadota	Deltaproteobacteria	Myxococcales	Myxococcaceae	Myxococcus	Unassigned
WP_176274664.1	232	25.6734	9.58	Bacteria	Bacillota	Bacilli	Bacillales	Bacillaceae	Bacillus	Unassigned
WP_176176579.1	286	29.4932	8.24	Bacteria	Actinomycetota	Actinomycetes	Pseudonocardiales	Pseudonocardiaceae	Amycolatopsis	Amycolatopsis sp. Hca4
WP_175580636.1	220	24.1494	9	Bacteria	Bacillota	Bacilli	Bacillales	Bacillaceae	Bacillus	Unassigned
WP_175538275.1	339	35.3342	6.11	Bacteria	Pseudomonadota	Betaproteobacteria	Burkholderiales	Sphaerotilaceae	Mitsuaria	Mitsuaria sp. PDC51
WP_175431938.1	312	32.6817	10.21	Bacteria	Actinomycetota	Actinomycetes	Streptomycetales	Streptomycetaceae	Streptomyces	Streptomyces hawaiiensis
WP_174535345.1	287	29.1907	9.69	Bacteria	Actinomycetota	Actinomycetes	Micromonosporales	Micromonosporaceae	Micromonospora	Micromonospora chalcea
WP_174530462.1	290	29.3781	9.53	Bacteria	Actinomycetota	Actinomycetes	Micromonosporales	Micromonosporaceae	Micromonospora	Micromonospora maritima
WP_174488819.1	232	25.2399	4.95	Bacteria	Pseudomonadota	Deltaproteobacteria	Myxococcales	Myxococcaceae	Myxococcus	Myxococcus sp. CA040A
WP_174477651.1	232	25.2249	5	Bacteria	Pseudomonadota	Deltaproteobacteria	Myxococcales	Myxococcaceae	Myxococcus	Myxococcus sp. CA033
WP_174462118.1	232	25.239	5.13	Bacteria	Pseudomonadota	Deltaproteobacteria	Myxococcales	Myxococcaceae	Myxococcus	Myxococcus sp. CA056
WP_174262394.1	336	33.5992	9.43	Bacteria	Actinomycetota	Actinomycetes	Micromonosporales	Micromonosporaceae	Actinoplanes	Actinoplanes sp. OR16
WP_174227372.1	232	25.388	9.37	Bacteria	Bacillota	Bacilli	Bacillales	Bacillaceae	Bacillus	Bacillus tequilensis
WP_174187606.1	289	31.0003	6.33	Bacteria	Actinomycetota	Actinomycetes	Corynebacteriales	Nocardiaceae	Nocardia	Nocardia barduliensis
WP_172861957.1	329	33.9419	9.27	Bacteria	Actinomycetota	Actinomycetes	Micromonosporales	Micromonosporaceae	Micromonospora	Micromonospora zamorensis
WP_172295837.1	232	25.8787	9.86	Bacteria	Bacillota	Bacilli	Bacillales	Bacillaceae	Bacillus	Bacillus sp. WMMC1349
WP_171446684.1	230	24.9125	4.93	Bacteria	Pseudomonadota	Deltaproteobacteria	Myxococcales	Myxococcaceae	Corallococcus	Corallococcus carmarthensis
WP_171439634.1	231	25.1488	5.59	Bacteria	Pseudomonadota	Deltaproteobacteria	Myxococcales	Myxococcaceae	Myxococcus	Myxococcus xanthus
WP_171412667.1	230	24.9245	4.79	Bacteria	Pseudomonadota	Deltaproteobacteria	Myxococcales	Myxococcaceae	Corallococcus	Corallococcus exercitus
WP_171397904.1	331	33.5711	9.78	Bacteria	Actinomycetota	Actinomycetes	Streptomycetales	Streptomycetaceae	Streptomyces	Streptomyces asoensis
WP_171107646.1	317	33.2321	9.76	Bacteria	Actinomycetota	Actinomycetes	Streptomycetales	Streptomycetaceae	Streptomyces	Unassigned
WP_170321657.1	239	25.5428	9.5	Bacteria	Actinomycetota	Actinomycetes	Streptosporangiales	Streptosporangiaceae	Acrocarpospora	Acrocarpospora pleiomorpha
WP_170317126.1	245	26.1835	9.11	Bacteria	Actinomycetota	Actinomycetes	Streptosporangiales	Streptosporangiaceae	Acrocarpospora	Acrocarpospora corrugata
WP_170200807.1	227	24.5455	8.51	Bacteria	Pseudomonadota	Betaproteobacteria	Burkholderiales	Sphaerotilaceae	Ideonella	Unassigned
WP_170166448.1	280	29.0106	6.72	Bacteria	Actinomycetota	Actinomycetes	Pseudonocardiales	Pseudonocardiaceae	Lentzea	Lentzea atacamensis
WP_170160712.1	275	28.2053	4.74	Bacteria	Actinomycetota	Actinomycetes	Corynebacteriales	Nocardiaceae	Nocardia	Nocardia puris
WP_170155027.1	280	29.0106	6.72	Bacteria	Actinomycetota	Actinomycetes	Pseudonocardiales	Pseudonocardiaceae	Lentzea	Lentzea atacamensis
WP_169928597.1	187	19.1229	4.44	Bacteria	Pseudomonadota	Deltaproteobacteria	Myxococcales	Labilitrichaceae	Labilithrix	Labilithrix luteola
WP_169745004.1	325	33.2727	6.99	Bacteria	Actinomycetota	Actinomycetes	Cryptosporangiales	Cryptosporangiaceae	Cryptosporangium	Cryptosporangium arvum
WP_169481330.1	238	25.8752	9.38	Bacteria	Bacillota	Bacilli	Bacillales	Paenibacillaceae	Paenibacillus	Paenibacillus sp. SZ31
WP_169345856.1	238	25.8495	5.65	Bacteria	Pseudomonadota	Deltaproteobacteria	Myxococcales	Myxococcaceae	Pyxidicoccus	Pyxidicoccus fallax
WP_168748002.1	232	25.6023	9.25	Bacteria	Bacillota	Bacilli	Bacillales	Bacillaceae	Bacillus	Bacillus mojavensis
WP_168716805.1	221	22.9453	4.34	Bacteria	Pseudomonadota	Gammaproteobacteria	Chromatiales	Wenzhouxiangellaceae	Wenzhouxiangella	Wenzhouxiangella sp. XN79A
WP_168451250.1	225	24.3989	6.11	Bacteria	Pseudomonadota	Gammaproteobacteria	Cellvibrionales	Spongiibacteraceae	Spongiibacter	Spongiibacter thalassae
WP_168362482.1	231	25.2016	6.12	Bacteria	Pseudomonadota	Gammaproteobacteria	Enterobacterales	Pectobacteriaceae	Dickeya	Dickeya zeae
WP_168218417.1	251	26.9427	9.63	Bacteria	Actinomycetota	Actinomycetes	Propionibacteriales	Nocardioidaceae	Nocardioides	Nocardioides eburneiflavus
WP_167943192.1	308	31.4363	9.53	Bacteria	Actinomycetota	Actinomycetes	Micromonosporales	Micromonosporaceae	Micromonospora	Micromonospora profundi
WP_167872643.1	232	25.5032	9.43	Bacteria	Bacillota	Bacilli	Bacillales	Bacillaceae	Bacillus	Bacillus tequilensis
WP_167769078.1	285	29.7744	4.99	Bacteria	Actinomycetota	Actinomycetes	Corynebacteriales	Nocardiaceae	Nocardia	Nocardia sp. CS682
WP_167559585.1	233	25.7403	9.11	Bacteria	Bacillota	Bacilli	Bacillales	Bacillaceae	Bacillus	Bacillus subtilis
WP_167547956.1	231	24.8174	5.25	Bacteria	Pseudomonadota	Deltaproteobacteria	Myxococcales	Myxococcaceae	Corallococcus	Corallococcus exiguus
WP_167462682.1	307	32.149	7.64	Bacteria	Actinomycetota	Actinomycetes	Corynebacteriales	Nocardiaceae	Nocardia	Nocardia brasiliensis
WP_167441199.1	226	23.0169	5.34	Bacteria	Actinomycetota	Actinomycetes	Micrococcales	Microbacteriaceae	Clavibacter	Clavibacter michiganensis
WP_167436479.1	253	25.9552	8.39	Bacteria	Actinomycetota	Actinomycetes	Micrococcales	Microbacteriaceae	Clavibacter	Clavibacter michiganensis
WP_167239604.1	346	36.417	8.59	Bacteria	Pseudomonadota	Betaproteobacteria	Burkholderiales	Oxalobacteraceae	Massilia	Massilia genomosp. 1
WP_167228287.1	324	34.1515	8.4	Bacteria	Pseudomonadota	Betaproteobacteria	Burkholderiales	Oxalobacteraceae	Massilia	Massilia rubra
WP_167085331.1	357	37.6224	8.61	Bacteria	Pseudomonadota	Betaproteobacteria	Burkholderiales	Oxalobacteraceae	Massilia	Massilia frigida
WP_166890477.1	360	37.7765	8.39	Bacteria	Pseudomonadota	Betaproteobacteria	Burkholderiales	Oxalobacteraceae	Massilia	Massilia sp. CCM 8734
WP_166852308.1	232	25.5761	9.07	Bacteria	Bacillota	Bacilli	Bacillales	Bacillaceae	Bacillus	Bacillus rugosus
WP_165771407.1	253	26.549	9.87	Bacteria	Actinomycetota	Actinomycetes	Micrococcales	Microbacteriaceae	Clavibacter	Clavibacter michiganensis
WP_165590604.1	268	28.7269	9.28	Bacteria	Pseudomonadota	Betaproteobacteria	Burkholderiales	Burkholderiaceae	Ralstonia	Ralstonia pseudosolanacearum
WP_165342733.1	320	33.741	10.25	Bacteria	Actinomycetota	Actinomycetes	Streptomycetales	Streptomycetaceae	Streptomyces	Streptomyces ureilyticus
WP_165334292.1	310	32.1581	10.38	Bacteria	Actinomycetota	Actinomycetes	Streptomycetales	Streptomycetaceae	Streptomyces	Streptomyces mesophilus
WP_165259345.1	317	33.3694	9.98	Bacteria	Actinomycetota	Actinomycetes	Streptomycetales	Streptomycetaceae	Streptomyces	Streptomyces scabichelini
WP_165079552.1	237	25.8061	9.3	Bacteria	Bacillota	Bacilli	Bacillales	Paenibacillaceae	Paenibacillus	Unassigned
WP_164689281.1	347	37.139	8.99	Bacteria	Chloroflexi	Chloroflexia	Herpetosiphonales	Herpetosiphonaceae	Herpetosiphon	Herpetosiphon llansteffanensis
WP_164557983.1	362	37.9988	8.87	Bacteria	Pseudomonadota	Betaproteobacteria	Burkholderiales	Oxalobacteraceae	Massilia	Massilia atriviolacea
WP_164386934.1	359	37.0076	5.88	Bacteria	Actinomycetota	Actinomycetes	Streptomycetales	Streptomycetaceae	Streptomyces	Streptomyces sp. OM5714
WP_164316612.1	324	33.4703	9.22	Bacteria	Actinomycetota	Actinomycetes	Streptomycetales	Streptomycetaceae	Streptomyces	Streptomyces sp. SID12501
WP_164292118.1	311	31.7949	10.32	Bacteria	Actinomycetota	Actinomycetes	Streptomycetales	Streptomycetaceae	Streptomyces	Unassigned
WP_164019995.1	230	24.9865	4.92	Bacteria	Pseudomonadota	Deltaproteobacteria	Myxococcales	Myxococcaceae	Pyxidicoccus	Pyxidicoccus trucidator
WP_163988518.1	231	24.9715	4.88	Bacteria	Pseudomonadota	Deltaproteobacteria	Myxococcales	Myxococcaceae	Pyxidicoccus	Pyxidicoccus caerfyrddinensis
WP_163867019.1	232	25.3601	5.13	Bacteria	Pseudomonadota	Deltaproteobacteria	Myxococcales	Myxococcaceae	Myxococcus	Unassigned
WP_163781020.1	231	25.1947	5.4	Bacteria	Pseudomonadota	Deltaproteobacteria	Myxococcales	Myxococcaceae	Myxococcus	Myxococcus vastator
WP_163130811.1	232	25.6192	9.17	Bacteria	Bacillota	Bacilli	Bacillales	Bacillaceae	Bacillus	Unassigned
WP_161480234.1	253	27.4699	9.43	Bacteria	Actinomycetota	Actinomycetes	Streptosporangiales	Streptosporangiaceae	Herbidospora	Herbidospora solisilvae
WP_161367373.1	317	33.3045	10.36	Bacteria	Actinomycetota	Actinomycetes	Streptomycetales	Streptomycetaceae	Streptomyces	Streptomyces sp. SID5643
WP_161367063.1	315	32.9881	10.1	Bacteria	Actinomycetota	Actinomycetes	Streptomycetales	Streptomycetaceae	Streptomyces	Streptomyces sp. SID5643
WP_161365570.1	315	32.9891	10.02	Bacteria	Actinomycetota	Actinomycetes	Streptomycetales	Streptomycetaceae	Streptomyces	Streptomyces sp. SID5643
WP_161153191.1	224	24.6422	4.65	Bacteria	Pseudomonadota	Gammaproteobacteria	Vibrionales	Vibrionaceae	Vibrio	Unassigned
WP_160468239.1	253	26.5679	9.16	Bacteria	Actinomycetota	Actinomycetes	Micrococcales	Microbacteriaceae	Clavibacter	Clavibacter michiganensis
WP_160447721.1	254	26.4959	9.22	Bacteria	Actinomycetota	Actinomycetes	Micrococcales	Microbacteriaceae	Clavibacter	Clavibacter michiganensis
WP_159766117.1	325	33.5594	10.06	Bacteria	Actinomycetota	Actinomycetes	Streptomycetales	Streptomycetaceae	Streptomyces	Streptomyces sp. HM190
WP_159531664.1	317	32.2108	9.46	Bacteria	Actinomycetota	Actinomycetes	Streptomycetales	Streptomycetaceae	Streptomyces	Streptomyces sp. Tu 3180
WP_158845528.1	224	24.2181	8.1	Bacteria	Actinomycetota	Actinomycetes	Pseudonocardiales	Pseudonocardiaceae	Saccharothrix	Saccharothrix deserti
WP_158207771.1	253	26.4599	9.47	Bacteria	Actinomycetota	Actinomycetes	Micrococcales	Microbacteriaceae	Clavibacter	Clavibacter michiganensis
WP_158002794.1	257	27.4566	9.15	Bacteria	Actinomycetota	Actinomycetes	Streptomycetales	Streptomycetaceae	Streptomyces	Streptomyces acidiscabies
WP_157556462.1	253	27.2127	10.09	Bacteria	Actinomycetota	Actinomycetes	Streptosporangiales	Streptosporangiaceae	Herbidospora	Herbidospora yilanensis
WP_157521947.1	253	27.3348	9.91	Bacteria	Actinomycetota	Actinomycetes	Streptosporangiales	Streptosporangiaceae	Herbidospora	Herbidospora cretacea
WP_157520936.1	253	27.2396	9.72	Bacteria	Actinomycetota	Actinomycetes	Streptosporangiales	Streptosporangiaceae	Herbidospora	Herbidospora daliensis
WP_157518591.1	254	27.2968	10.23	Bacteria	Actinomycetota	Actinomycetes	Streptosporangiales	Streptosporangiaceae	Herbidospora	Herbidospora mongoliensis
WP_157170798.1	229	24.1878	5.72	Bacteria	Actinomycetota	Actinomycetes	Corynebacteriales	Nocardiaceae	Nocardia	Nocardia araoensis
WP_157112144.1	298	31.2408	6.73	Bacteria	Actinomycetota	Actinomycetes	Corynebacteriales	Nocardiaceae	Nocardia	Nocardia beijingensis
WP_157106713.1	267	28.0642	6.09	Bacteria	Actinomycetota	Actinomycetes	Corynebacteriales	Nocardiaceae	Nocardia	Nocardia arthritidis
WP_156041658.1	277	27.8374	4.32	Bacteria	Pseudomonadota	Deltaproteobacteria	Myxococcales	Polyangiaceae	Chondromyces	Chondromyces apiculatus
WP_155356032.1	255	27.1137	9.95	Bacteria	Actinomycetota	Actinomycetes	Streptosporangiales	Streptosporangiaceae	Acrocarpospora	Acrocarpospora macrocephala
WP_154996593.1	232	25.7035	9.58	Bacteria	Bacillota	Bacilli	Bacillales	Bacillaceae	Bacillus	Bacillus haynesii
WP_154983301.1	238	25.9262	9.45	Bacteria	Bacillota	Bacilli	Bacillales	Paenibacillaceae	Paenibacillus	Paenibacillus xylanexedens
WP_154943224.1	327	33.3173	10.23	Bacteria	Actinomycetota	Actinomycetes	Micromonosporales	Micromonosporaceae	Micromonospora	Micromonospora palomenae
WP_154887762.1	238	25.9122	9.45	Bacteria	Bacillota	Bacilli	Bacillales	Paenibacillaceae	Paenibacillus	Unassigned
WP_153459803.1	160	16.3877	9.44	Bacteria	Actinomycetota	Actinomycetes	Streptomycetales	Streptomycetaceae	Streptomyces	Streptomyces kaniharaensis
WP_153340204.1	291	30.1087	6.12	Bacteria	Actinomycetota	Actinomycetes	Corynebacteriales	Nocardiaceae	Nocardia	Nocardia aurantia
WP_153256786.1	232	25.6692	9.07	Bacteria	Bacillota	Bacilli	Bacillales	Bacillaceae	Bacillus	Bacillus subtilis
WP_153256102.1	232	25.6091	9.07	Bacteria	Bacillota	Bacilli	Bacillales	Bacillaceae	Bacillus	Bacillus subtilis
WP_152886427.1	319	32.7046	10.03	Bacteria	Actinomycetota	Actinomycetes	Streptomycetales	Streptomycetaceae	Streptomyces	Streptomyces adustus
WP_152847252.1	232	25.7366	9.87	Bacteria	Bacillota	Bacilli	Bacillales	Bacillaceae	Bacillus	Bacillus paralicheniformis
WP_152783847.1	224	24.187	7.59	Bacteria	Actinomycetota	Actinomycetes	Streptomycetales	Streptomycetaceae	Streptomyces	Streptomyces phyllanthi
WP_152378885.1	237	25.8361	9.32	Bacteria	Bacillota	Bacilli	Bacillales	Paenibacillaceae	Paenibacillus	Paenibacillus brasilensis
WP_152239833.1	238	25.2362	6.82	Bacteria	Pseudomonadota	Gammaproteobacteria	Xanthomonadales	Xanthomonadaceae	Xanthomonas	Xanthomonas sacchari
WP_152237546.1	238	25.2642	6.82	Bacteria	Pseudomonadota	Gammaproteobacteria	Xanthomonadales	Xanthomonadaceae	Xanthomonas	Xanthomonas sacchari
WP_152182790.1	238	25.2662	6.82	Bacteria	Pseudomonadota	Gammaproteobacteria	Xanthomonadales	Xanthomonadaceae	Xanthomonas	Xanthomonas sacchari
WP_151569885.1	261	28.0655	10.85	Bacteria	Actinomycetota	Actinomycetes	Streptosporangiales	Thermomonosporaceae	Actinomadura	Actinomadura rudentiformis
WP_151564830.1	284	31.1303	10.53	Bacteria	Actinomycetota	Actinomycetes	Streptosporangiales	Thermomonosporaceae	Actinomadura	Actinomadura rudentiformis
WP_151501717.1	222	23.8196	9.32	Bacteria	Actinomycetota	Actinomycetes	Micromonosporales	Micromonosporaceae	Micromonospora	Micromonospora sp. AMSO1212t
WP_151496852.1	309	31.2939	9.72	Bacteria	Actinomycetota	Actinomycetes	Micromonosporales	Micromonosporaceae	Micromonospora	Micromonospora noduli
WP_151487521.1	328	33.6766	9.43	Bacteria	Actinomycetota	Actinomycetes	Micromonosporales	Micromonosporaceae	Micromonospora	Micromonospora sp. ALFpr18c
WP_151475366.1	316	33.0029	10.12	Bacteria	Actinomycetota	Actinomycetes	Streptomycetales	Streptomycetaceae	Streptomyces	Streptomyces albicerus
WP_151471640.1	323	33.3491	10.08	Bacteria	Actinomycetota	Actinomycetes	Streptomycetales	Streptomycetaceae	Streptomyces	Streptomyces triticiradicis
WP_151463634.1	287	29.298	9.5	Bacteria	Actinomycetota	Actinomycetes	Micromonosporales	Micromonosporaceae	Micromonospora	Micromonospora sp. AMSO31t
WP_151175080.1	232	25.4652	9.34	Bacteria	Bacillota	Bacilli	Bacillales	Bacillaceae	Bacillus	Bacillus halotolerans
WP_151013053.1	274	28.5269	9.74	Bacteria	Actinomycetota	Actinomycetes	Micromonosporales	Micromonosporaceae	Micromonospora	Micromonospora aurantiaca
WP_150501081.1	312	32.4804	9.43	Bacteria	Actinomycetota	Actinomycetes	Streptomycetales	Streptomycetaceae	Streptomyces	Streptomyces chartreusis
WP_150483772.1	321	33.661	10.16	Bacteria	Actinomycetota	Actinomycetes	Streptomycetales	Streptomycetaceae	Streptomyces	Streptomyces coeruleorubidus
WP_150475152.1	319	32.6041	9.35	Bacteria	Actinomycetota	Actinomycetes	Streptomycetales	Streptomycetaceae	Streptomyces	Streptomyces prasinus
WP_150474256.1	326	33.8579	9.94	Bacteria	Actinomycetota	Actinomycetes	Streptomycetales	Streptomycetaceae	Streptomyces	Streptomyces galilaeus
WP_150409689.1	238	25.2081	6.82	Bacteria	Pseudomonadota	Gammaproteobacteria	Xanthomonadales	Xanthomonadaceae	Xanthomonas	Xanthomonas sacchari
WP_150401843.1	314	33.1031	6.82	Bacteria	Actinomycetota	Actinomycetes	Corynebacteriales	Nocardiaceae	Nocardia	Nocardia colli
WP_150365971.1	238	25.8152	9.4	Bacteria	Bacillota	Bacilli	Bacillales	Paenibacillaceae	Paenibacillus	Paenibacillus sp. UASWS1643
WP_149828878.1	293	30.4445	8.91	Bacteria	Actinomycetota	Actinomycetes	Streptomycetales	Streptomycetaceae	Streptomyces	Streptomyces tailanensis
WP_149624806.1	305	33.8341	5.36	Bacteria	Bacteroidota	Flavobacteriia	Flavobacteriales	Flavobacteriaceae	Aquimarina	Aquimarina sp. RZ0
WP_149093914.1	237	25.713	9.34	Bacteria	Bacillota	Bacilli	Bacillales	Paenibacillaceae	Paenibacillus	Paenibacillus terrae
WP_148961653.1	232	25.51	9.27	Bacteria	Bacillota	Bacilli	Bacillales	Bacillaceae	Bacillus	Bacillus subtilis
WP_148957644.1	232	25.8286	9.51	Bacteria	Bacillota	Bacilli	Bacillales	Bacillaceae	Bacillus	Bacillus swezeyi
WP_148780002.1	235	25.9978	9.17	Bacteria	Bacillota	Bacilli	Bacillales	Bacillaceae	Bacillus	Bacillus altitudinis
WP_148646349.1	163	16.8262	9.51	Bacteria	Actinomycetota	Actinomycetes	Streptomycetales	Streptomycetaceae	Streptomyces	Streptomyces sp. CB01881
WP_148427159.1	335	34.0461	9.61	Bacteria	Actinomycetota	Actinomycetes	Micromonosporales	Micromonosporaceae	Micromonospora	Micromonospora sp. AP08
WP_148272209.1	348	35.4165	9.38	Bacteria	Actinomycetota	Actinomycetes	Micromonosporales	Micromonosporaceae	Micromonospora	Micromonospora maris
WP_147140819.1	306	32.1941	5.4	Bacteria	Actinomycetota	Actinomycetes	Corynebacteriales	Nocardiaceae	Nocardia	Nocardia ninae
WP_146778995.1	282	29.5786	10.02	Bacteria	Actinomycetota	Actinomycetes	Streptosporangiales	Thermomonosporaceae	Actinomadura	Actinomadura craniellae
WP_145909177.1	343	33.9009	8.69	Bacteria	Actinomycetota	Actinomycetes	Streptomycetales	Streptomycetaceae	Kitasatospora	Kitasatospora viridis
WP_145651262.1	232	25.6284	9.69	Bacteria	Bacillota	Bacilli	Bacillales	Bacillaceae	Bacillus	Bacillus paralicheniformis
WP_145510339.1	584	63.6115	6.89	Bacteria	Pseudomonadota	Gammaproteobacteria	Xanthomonadales	Xanthomonadaceae	Xylella	Xylella fastidiosa
WP_145413687.1	238	26.0033	9.1	Bacteria	Bacillota	Bacilli	Bacillales	Paenibacillaceae	Paenibacillus	Paenibacillus xylanexedens
WP_145406218.1	238	25.768	9.03	Bacteria	Bacillota	Bacilli	Bacillales	Paenibacillaceae	Paenibacillus	Unassigned
WP_145332495.1	238	25.9471	9.17	Bacteria	Bacillota	Bacilli	Bacillales	Paenibacillaceae	Paenibacillus	Paenibacillus xylanexedens
WP_145149924.1	238	25.8612	9.38	Bacteria	Bacillota	Bacilli	Bacillales	Paenibacillaceae	Paenibacillus	Paenibacillus xylanexedens
WP_143654247.1	322	33.7709	10.23	Bacteria	Actinomycetota	Actinomycetes	Streptomycetales	Streptomycetaceae	Streptomyces	Streptomyces sp. S1A1-7
WP_143633342.1	304	31.4699	8.92	Bacteria	Actinomycetota	Actinomycetes	Streptomycetales	Streptomycetaceae	Streptomyces	Streptomyces sp. IB201691-2A2
WP_143614078.1	322	33.813	10.23	Bacteria	Actinomycetota	Actinomycetes	Streptomycetales	Streptomycetaceae	Streptomyces	Unassigned
WP_143612080.1	322	33.7549	10.23	Bacteria	Actinomycetota	Actinomycetes	Streptomycetales	Streptomycetaceae	Streptomyces	Unassigned
WP_143606844.1	322	33.7989	10.23	Bacteria	Actinomycetota	Actinomycetes	Streptomycetales	Streptomycetaceae	Streptomyces	Streptomyces sp. S1D4-23
WP_143448310.1	369	36.9432	9.72	Bacteria	Actinomycetota	Actinomycetes	Kineosporiales	Kineosporiaceae	Kineosporia	Kineosporia sp. A_224
WP_143261063.1	232	25.6134	9.74	Bacteria	Bacillota	Bacilli	Bacillales	Bacillaceae	Bacillus	Bacillus paralicheniformis
WP_142705816.1	332	34.3079	5.74	Bacteria	Actinomycetota	Actinomycetes	Cryptosporangiales	Cryptosporangiaceae	Cryptosporangium	Cryptosporangium phraense
WP_142613807.1	237	25.8532	9.3	Bacteria	Bacillota	Bacilli	Bacillales	Paenibacillaceae	Paenibacillus	Unassigned
WP_142264845.1	331	33.5171	10.07	Bacteria	Actinomycetota	Actinomycetes	Streptomycetales	Streptomycetaceae	Streptomyces	Streptomyces sp. SLBN-115
WP_142159126.1	295	29.8763	5.4	Bacteria	Actinomycetota	Actinomycetes	Micrococcales	Cellulomonadaceae	Cellulomonas	Cellulomonas sp. SLBN-39
WP_142151781.1	316	32.2611	10.24	Bacteria	Actinomycetota	Actinomycetes	Streptomycetales	Streptomycetaceae	Streptomyces	Streptomyces sp. SLBN-31
WP_141723707.1	256	30.4061	9.47	Bacteria	Actinomycetota	Actinomycetes	Micromonosporales	Micromonosporaceae	Micromonospora	Micromonospora carbonacea
WP_141647540.1	232	25.239	5.01	Bacteria	Pseudomonadota	Deltaproteobacteria	Myxococcales	Myxococcaceae	Myxococcus	Unassigned
WP_141617258.1	231	25.1918	5.82	Bacteria	Pseudomonadota	Deltaproteobacteria	Myxococcales	Myxococcaceae	Myxococcus	Myxococcus sp. AB036A
WP_141588848.1	231	25.1918	5.82	Bacteria	Pseudomonadota	Deltaproteobacteria	Myxococcales	Myxococcaceae	Myxococcus	Myxococcus sp. AB056
WP_141323114.1	233	25.257	5.27	Bacteria	Pseudomonadota	Deltaproteobacteria	Myxococcales	Myxococcaceae	Myxococcus	Unassigned
WP_141310731.1	212	22.506	5.69	Bacteria	Actinomycetota	Actinomycetes	Streptomycetales	Streptomycetaceae	Streptomyces	Streptomyces spinoverrucosus
WP_141254373.1	231	25.2429	5.54	Bacteria	Pseudomonadota	Deltaproteobacteria	Myxococcales	Myxococcaceae	Myxococcus	Unassigned
WP_141208539.1	321	33.4969	10.09	Bacteria	Actinomycetota	Actinomycetes	Streptomycetales	Streptomycetaceae	Streptomyces	Streptomyces griseorubiginosus
WP_140875157.1	231	25.1739	5.82	Bacteria	Pseudomonadota	Deltaproteobacteria	Myxococcales	Myxococcaceae	Myxococcus	Myxococcus xanthus
WP_140862733.1	231	25.1488	5.59	Bacteria	Pseudomonadota	Deltaproteobacteria	Myxococcales	Myxococcaceae	Myxococcus	Myxococcus xanthus
WP_140791597.1	231	25.2058	5.58	Bacteria	Pseudomonadota	Deltaproteobacteria	Myxococcales	Myxococcaceae	Myxococcus	Unassigned
WP_140592451.1	472	52.2122	5.6	Bacteria	Bacteroidota	Flavobacteriia	Flavobacteriales	Flavobacteriaceae	Aquimarina	Aquimarina algicola
WP_140592449.1	221	24.2001	9.44	Bacteria	Bacteroidota	Flavobacteriia	Flavobacteriales	Flavobacteriaceae	Aquimarina	Aquimarina algicola
WP_140458190.1	178	18.6198	5.08	Bacteria	Actinomycetota	Actinomycetes	Micrococcales	Cellulomonadaceae	Cellulomonas	Cellulomonas oligotrophica
WP_140190014.1	584	63.5684	6.4	Bacteria	Pseudomonadota	Gammaproteobacteria	Xanthomonadales	Xanthomonadaceae	Xylella	Xylella fastidiosa
WP_139919923.1	200	21.9612	5.24	Bacteria	Pseudomonadota	Deltaproteobacteria	Myxococcales	Myxococcaceae	Corallococcus	Corallococcus exiguus
WP_139583481.1	329	33.6735	9.56	Bacteria	Actinomycetota	Actinomycetes	Micromonosporales	Micromonosporaceae	Micromonospora	Micromonospora orduensis
WP_139583295.1	302	30.8174	9.39	Bacteria	Actinomycetota	Actinomycetes	Micromonosporales	Micromonosporaceae	Micromonospora	Micromonospora orduensis
WP_138710247.1	242	25.475	10.47	Bacteria	Actinomycetota	Actinomycetes	Streptosporangiales	Streptosporangiaceae	Nonomuraea	Nonomuraea basaltis
WP_138664421.1	237	25.2337	10.32	Bacteria	Actinomycetota	Actinomycetes	Streptosporangiales	Streptosporangiaceae	Nonomuraea	Nonomuraea turkmeniaca
WP_138357024.1	311	31.8019	10.28	Bacteria	Actinomycetota	Actinomycetes	Streptomycetales	Streptomycetaceae	Streptomyces	Streptomyces sp. So13.3
WP_138046714.1	317	33.5687	10.48	Bacteria	Actinomycetota	Actinomycetes	Streptomycetales	Streptomycetaceae	Streptomyces	Streptomyces montanus
WP_137741346.1	229	25.2324	4.89	Bacteria	Pseudomonadota	Gammaproteobacteria	Enterobacterales	Pectobacteriaceae	Pectobacterium	Pectobacterium polonicum
WP_137250827.1	253	27.3969	9.8	Bacteria	Actinomycetota	Actinomycetes	Streptosporangiales	Streptosporangiaceae	Herbidospora	Herbidospora galbida
WP_137078921.1	237	25.8201	9.4	Bacteria	Bacillota	Bacilli	Bacillales	Paenibacillaceae	Paenibacillus	Paenibacillus polymyxa
WP_137061828.1	237	25.6618	9.34	Bacteria	Bacillota	Bacilli	Bacillales	Paenibacillaceae	Paenibacillus	Paenibacillus terrae
WP_134009328.1	276	28.2376	9.51	Bacteria	Actinomycetota	Actinomycetes	Streptomycetales	Streptomycetaceae	Streptomyces	Streptomyces sp. 846.5
WP_133979293.1	336	34.8203	10.17	Bacteria	Actinomycetota	Actinomycetes	Propionibacteriales	Kribbellaceae	Kribbella	Kribbella sp. VKM Ac-2575
WP_133872898.1	314	32.6549	9.43	Bacteria	Actinomycetota	Actinomycetes	Micromonosporales	Micromonosporaceae	Actinoplanes	Actinoplanes brasiliensis
WP_133489164.1	232	25.458	9.3	Bacteria	Bacillota	Bacilli	Bacillales	Bacillaceae	Bacillus	Bacillus inaquosorum
WP_132834792.1	322	33.6139	9.96	Bacteria	Actinomycetota	Actinomycetes	Streptomycetales	Streptomycetaceae	Streptomyces	Streptomyces sp. BK205
WP_132406962.1	327	34.4169	10.03	Bacteria	Actinomycetota	Actinomycetes	Propionibacteriales	Kribbellaceae	Kribbella	Kribbella albertanoniae
WP_132404078.1	346	34.6756	9.63	Bacteria	Actinomycetota	Actinomycetes	Micromonosporales	Micromonosporaceae	Micromonospora	Micromonospora sp. KC207
WP_132396630.1	297	30.8469	9.71	Bacteria	Actinomycetota	Actinomycetes	Micromonosporales	Micromonosporaceae	Micromonospora	Micromonospora sp. KC207
WP_132391218.1	328	33.2101	10.13	Bacteria	Actinomycetota	Actinomycetes	Micromonosporales	Micromonosporaceae	Micromonospora	Micromonospora sp. KC723
WP_132342735.1	346	34.7989	10.23	Bacteria	Actinomycetota	Actinomycetes	Micromonosporales	Micromonosporaceae	Micromonospora	Micromonospora sp. KC213
WP_132270833.1	332	33.058	9.25	Bacteria	Actinomycetota	Actinomycetes	Micromonosporales	Micromonosporaceae	Micromonospora	Micromonospora sp. KC721
WP_132270207.1	300	30.9888	9.44	Bacteria	Actinomycetota	Actinomycetes	Micromonosporales	Micromonosporaceae	Micromonospora	Micromonospora sp. KC721
WP_132185545.1	349	35.2175	10.22	Bacteria	Actinomycetota	Actinomycetes	Micromonosporales	Micromonosporaceae	Micromonospora	Micromonospora sp. KC606
WP_131745356.1	233	25.3962	5.94	Bacteria	Actinomycetota	Actinomycetes	Frankiales	Frankiaceae	Frankia	Frankia sp. Cppng1_Ct_nod
WP_131498093.1	331	34.7532	10.23	Bacteria	Actinomycetota	Actinomycetes	Propionibacteriales	Kribbellaceae	Kribbella	Kribbella speibonae
WP_131343525.1	338	35.1768	10.03	Bacteria	Actinomycetota	Actinomycetes	Propionibacteriales	Kribbellaceae	Kribbella	Kribbella soli
WP_130510935.1	319	32.5707	9.55	Bacteria	Actinomycetota	Actinomycetes	Micromonosporales	Micromonosporaceae	Krasilnikovia	Krasilnikovia cinnamomea
WP_130403246.1	308	31.212	9.77	Bacteria	Actinomycetota	Actinomycetes	Micromonosporales	Micromonosporaceae	Micromonospora	Micromonospora violae
WP_129787282.1	308	31.8856	5.57	Bacteria	Actinomycetota	Actinomycetes	Micrococcales	Promicromonosporaceae	Promicromonospora	Promicromonospora panici
WP_129708052.1	229	25.1754	5.02	Bacteria	Pseudomonadota	Gammaproteobacteria	Enterobacterales	Pectobacteriaceae	Pectobacterium	Pectobacterium zantedeschiae
WP_129575218.1	229	24.5029	5.67	Bacteria	Pseudomonadota	Deltaproteobacteria	Myxococcales	Polyangiaceae	Sorangium	Sorangium cellulosum
WP_129505497.1	232	25.527	8.95	Bacteria	Bacillota	Bacilli	Bacillales	Bacillaceae	Bacillus	Bacillus cabrialesii
WP_129353811.1	345	34.9642	4.53	Bacteria	Pseudomonadota	Deltaproteobacteria	Myxococcales	Polyangiaceae	Sorangium	Sorangium cellulosum
WP_128992961.1	232	25.5711	9.07	Bacteria	Bacillota	Bacilli	Bacillales	Bacillaceae	Bacillus	Bacillus subtilis
WP_128797515.1	200	22.1514	5.13	Bacteria	Pseudomonadota	Deltaproteobacteria	Myxococcales	Myxococcaceae	Corallococcus	Corallococcus coralloides
WP_128781700.1	257	26.9214	9.74	Bacteria	Actinomycetota	Actinomycetes	Micrococcales	Microbacteriaceae	Curtobacterium	Curtobacterium flaccumfaciens
WP_128747134.1	232	25.6672	9.17	Bacteria	Bacillota	Bacilli	Bacillales	Bacillaceae	Bacillus	Bacillus subtilis
WP_128737925.1	232	25.6232	9.17	Bacteria	Bacillota	Bacilli	Bacillales	Bacillaceae	Bacillus	Bacillus subtilis
WP_128734710.1	584	63.5214	6.87	Bacteria	Pseudomonadota	Gammaproteobacteria	Xanthomonadales	Xanthomonadaceae	Xylella	Xylella fastidiosa
WP_128473962.1	232	25.5761	8.92	Bacteria	Bacillota	Bacilli	Bacillales	Bacillaceae	Bacillus	Bacillus subtilis
WP_128422268.1	232	25.7203	9.28	Bacteria	Bacillota	Bacilli	Bacillales	Bacillaceae	Bacillus	Unassigned
WP_128380826.1	335	35.0862	10.06	Bacteria	Actinomycetota	Actinomycetes	Streptomycetales	Streptomycetaceae	Streptomyces	Streptomyces cavernae
WP_127696885.1	232	25.5103	9.34	Bacteria	Bacillota	Bacilli	Bacillales	Bacillaceae	Bacillus	Bacillus halotolerans
WP_127507910.1	315	32.0626	9.64	Bacteria	Actinomycetota	Actinomycetes	Micromonosporales	Micromonosporaceae	Actinoplanes	Actinoplanes sp. LAM7112
WP_127460808.1	233	25.3396	7.81	Bacteria	Bacillota	Bacilli	Bacillales	Paenibacillaceae	Paenibacillus	Paenibacillus elgii
WP_127176036.1	299	30.6279	8.24	Bacteria	Actinomycetota	Actinomycetes	Streptomycetales	Streptomycetaceae	Streptomyces	Streptomyces griseoviridis
WP_126935814.1	200	21.9463	5.93	Bacteria	Pseudomonadota	Deltaproteobacteria	Myxococcales	Myxococcaceae	Corallococcus	Corallococcus sp. AB018
WP_126904324.1	214	22.7124	8.63	Bacteria	Actinomycetota	Actinomycetes	Streptomycetales	Streptomycetaceae	Streptomyces	Streptomyces sp. WAC 01325
WP_126741067.1	235	25.7977	9.51	Bacteria	Bacillota	Bacilli	Bacillales	Bacillaceae	Bacillus	Bacillus pumilus
WP_126398565.1	317	33.3344	9.98	Bacteria	Actinomycetota	Actinomycetes	Streptomycetales	Streptomycetaceae	Streptomyces	Streptomyces cyaneochromogenes
WP_126271735.1	320	32.0791	10.02	Bacteria	Actinomycetota	Actinomycetes	Streptomycetales	Streptomycetaceae	Streptomyces	Streptomyces aquilus
WP_125819673.1	226	21.9607	9.63	Bacteria	Actinomycetota	Actinomycetes	Streptomycetales	Streptomycetaceae	Streptomyces	Streptomyces sp. W1SF4
WP_125804964.1	314	32.8192	9.65	Bacteria	Actinomycetota	Actinomycetes	Micromonosporales	Micromonosporaceae	Actinoplanes	Actinoplanes sp. ATCC 53533
WP_125594637.1	218	21.2788	9.3	Bacteria	Actinomycetota	Actinomycetes	Streptomycetales	Streptomycetaceae	Streptomyces	Streptomyces sp. WAC07061
WP_125193872.1	256	33.5123	9.94	Bacteria	Actinomycetota	Actinomycetes	Streptomycetales	Streptomycetaceae	Streptomyces	Streptomyces sp. RP5T
WP_124818233.1	278	28.2865	9.9	Bacteria	Actinomycetota	Actinomycetes	Micromonosporales	Micromonosporaceae	Micromonospora	Micromonospora ureilytica
WP_124771066.1	309	31.2618	9.48	Bacteria	Actinomycetota	Actinomycetes	Micromonosporales	Micromonosporaceae	Micromonospora	Micromonospora inaquosa
WP_124436434.1	315	33.1441	9.88	Bacteria	Actinomycetota	Actinomycetes	Streptomycetales	Streptomycetaceae	Streptomyces	Streptomyces sp. NL15-2K
WP_124115839.1	238	25.8792	9.3	Bacteria	Bacillota	Bacilli	Bacillales	Paenibacillaceae	Paenibacillus	Paenibacillus xylanexedens
WP_123979045.1	321	33.281	10.43	Bacteria	Actinomycetota	Actinomycetes	Streptomycetales	Streptomycetaceae	Streptomyces	Streptomyces sp. Ag109_O5-1
WP_123976181.1	335	34.3938	9.23	Bacteria	Actinomycetota	Actinomycetes	Streptomycetales	Streptomycetaceae	Streptomyces	Streptomyces sp. Ag109_O5-1
WP_123963508.1	317	33.0412	10.44	Bacteria	Actinomycetota	Actinomycetes	Streptomycetales	Streptomycetaceae	Streptomyces	Streptomyces sp. TLI_185
WP_123559069.1	374	38.3469	9.71	Bacteria	Actinomycetota	Actinomycetes	Micromonosporales	Micromonosporaceae	Micromonospora	Micromonospora sp. HM5-17
WP_123253191.1	230	25.1206	6.13	Bacteria	Pseudomonadota	Gammaproteobacteria	Enterobacterales	Pectobacteriaceae	Dickeya	Dickeya undicola
WP_123250804.1	230	25.1106	6.13	Bacteria	Pseudomonadota	Gammaproteobacteria	Enterobacterales	Pectobacteriaceae	Dickeya	Dickeya undicola
WP_123243758.1	270	28.0062	9.26	Bacteria	Actinomycetota	Actinomycetes	Micromonosporales	Micromonosporaceae	Micromonospora	Micromonospora sp. PPF5-17
WP_123223882.1	261	28.0948	9.83	Bacteria	Actinomycetota	Actinomycetes	Propionibacteriales	Nocardioidaceae	Marmoricola	Marmoricola pocheonensis
WP_123110745.1	323	33.3124	9.79	Bacteria	Actinomycetota	Actinomycetes	Micromonosporales	Micromonosporaceae	Micromonospora	Micromonospora aurantiaca
WP_123062742.1	238	25.9863	9.28	Bacteria	Bacillota	Bacilli	Bacillales	Paenibacillaceae	Paenibacillus	Paenibacillus amylolyticus
WP_122976576.1	321	32.3069	8.69	Bacteria	Actinomycetota	Actinomycetes	Micromonosporales	Micromonosporaceae	Actinoplanes	Actinoplanes teichomyceticus
WP_121790783.1	323	33.3727	10.4	Bacteria	Actinomycetota	Actinomycetes	Streptomycetales	Streptomycetaceae	Streptomyces	Streptomyces dangxiongensis
WP_121777421.1	200	21.9912	4.97	Bacteria	Pseudomonadota	Deltaproteobacteria	Myxococcales	Myxococcaceae	Corallococcus	Corallococcus sp. AB032C
WP_121755116.1	200	21.9353	5.64	Bacteria	Pseudomonadota	Deltaproteobacteria	Myxococcales	Myxococcaceae	Corallococcus	Corallococcus sp. AB030
WP_121674364.1	273	27.8882	9.98	Bacteria	Actinomycetota	Actinomycetes	Micromonosporales	Micromonosporaceae	Micromonospora	Micromonospora sp. BL4
WP_121396312.1	326	33.2123	10.53	Bacteria	Actinomycetota	Actinomycetes	Micromonosporales	Micromonosporaceae	Micromonospora	Micromonospora sp. M71_S20
WP_121229520.1	233	25.1643	9.15	Bacteria	Actinomycetota	Actinomycetes	Pseudonocardiales	Pseudonocardiaceae	Saccharothrix	Saccharothrix variisporea
WP_121218494.1	276	29.2295	5.94	Bacteria	Actinomycetota	Actinomycetes	Pseudonocardiales	Pseudonocardiaceae	Saccharothrix	Saccharothrix variisporea
WP_121176507.1	350	34.6634	8.17	Bacteria	Actinomycetota	Actinomycetes	Streptomycetales	Streptomycetaceae	Streptomyces	Streptomyces sp. 1114.5
WP_121175794.1	161	16.6099	9.12	Bacteria	Actinomycetota	Actinomycetes	Streptomycetales	Streptomycetaceae	Streptomyces	Streptomyces sp. 1114.5
WP_121160816.1	322	32.7425	9.09	Bacteria	Actinomycetota	Actinomycetes	Micromonosporales	Micromonosporaceae	Micromonospora	Micromonospora pisi
WP_121017172.1	315	32.068	9.86	Bacteria	Actinomycetota	Actinomycetes	Streptomycetales	Streptomycetaceae	Streptomyces	Streptomyces sp. 3211.6
WP_120643685.1	232	24.8705	5.14	Bacteria	Pseudomonadota	Deltaproteobacteria	Myxococcales	Myxococcaceae	Corallococcus	Corallococcus llansteffanensis
WP_120618409.1	200	22.0934	5.26	Bacteria	Pseudomonadota	Deltaproteobacteria	Myxococcales	Myxococcaceae	Corallococcus	Corallococcus sp. CA049B
WP_120598443.1	200	21.9752	5.24	Bacteria	Pseudomonadota	Deltaproteobacteria	Myxococcales	Myxococcaceae	Corallococcus	Corallococcus sp. AB038B
WP_120586325.1	200	22.0353	5.25	Bacteria	Pseudomonadota	Deltaproteobacteria	Myxococcales	Myxococcaceae	Corallococcus	Corallococcus sp. CA054B
WP_120579894.1	200	21.9202	5.24	Bacteria	Pseudomonadota	Deltaproteobacteria	Myxococcales	Myxococcaceae	Corallococcus	Corallococcus sp. CA041A
WP_120571390.1	322	35.2687	9.78	Bacteria	Actinomycetota	Actinomycetes	Micromonosporales	Micromonosporaceae	Micromonospora	Micromonospora tulbaghiae
WP_120566107.1	200	22.1084	5.42	Bacteria	Pseudomonadota	Deltaproteobacteria	Myxococcales	Myxococcaceae	Corallococcus	Unassigned
WP_120551558.1	200	22.1945	5.11	Bacteria	Pseudomonadota	Deltaproteobacteria	Myxococcales	Myxococcaceae	Corallococcus	Unassigned
WP_120530987.1	231	25.1968	4.88	Bacteria	Pseudomonadota	Deltaproteobacteria	Myxococcales	Myxococcaceae	Corallococcus	Unassigned
WP_120527723.1	230	24.9575	4.84	Bacteria	Pseudomonadota	Deltaproteobacteria	Myxococcales	Myxococcaceae	Corallococcus	Corallococcus exercitus
WP_120054204.1	322	33.5258	10.02	Bacteria	Actinomycetota	Actinomycetes	Streptomycetales	Streptomycetaceae	Streptomyces	Streptomyces griseorubiginosus
WP_120042601.1	296	31.1183	5.54	Bacteria	Actinomycetota	Actinomycetes	Corynebacteriales	Nocardiaceae	Nocardia	Nocardia panacis
WP_120028140.1	232	25.6231	9.07	Bacteria	Bacillota	Bacilli	Bacillales	Bacillaceae	Bacillus	Bacillus subtilis
WP_119871732.1	229	25.3016	5.02	Bacteria	Pseudomonadota	Gammaproteobacteria	Enterobacterales	Pectobacteriaceae	Pectobacterium	Unassigned
WP_119580598.1	323	33.1278	9.63	Bacteria	Actinomycetota	Actinomycetes	Streptomycetales	Streptomycetaceae	Streptomyces	Streptomyces europaeiscabiei
WP_119158675.1	229	25.2155	5.36	Bacteria	Pseudomonadota	Gammaproteobacteria	Enterobacterales	Pectobacteriaceae	Pectobacterium	Pectobacterium versatile
WP_119106759.1	313	32.5294	9.81	Bacteria	Actinomycetota	Actinomycetes	Streptomycetales	Streptomycetaceae	Streptomyces	Streptomyces sporangiiformans
WP_118883644.1	270	29.2813	9.36	Bacteria	Pseudomonadota	Betaproteobacteria	Burkholderiales	Burkholderiaceae	Ralstonia	Ralstonia solanacearum
WP_118504300.1	476	52.0787	5.24	Bacteria	Bacteroidota	Flavobacteriia	Flavobacteriales	Flavobacteriaceae	Aquimarina	Aquimarina sp. AD10
WP_117730897.1	235	25.7458	9.64	Bacteria	Bacillota	Bacilli	Bacillales	Bacillaceae	Bacillus	Bacillus pumilus
WP_114919579.1	323	33.3263	9.69	Bacteria	Actinomycetota	Actinomycetes	Micromonosporales	Micromonosporaceae	Micromonospora	Micromonospora aurantiaca
WP_114659664.1	150	15.4181	9.24	Bacteria	Actinomycetota	Actinomycetes	Streptomycetales	Streptomycetaceae	Streptomyces	Streptomyces paludis
WP_114256804.1	317	33.4747	10.26	Bacteria	Actinomycetota	Actinomycetes	Streptomycetales	Streptomycetaceae	Streptomyces	Streptomyces sp. Go-475
WP_114150484.1	232	25.5371	9.07	Bacteria	Bacillota	Bacilli	Bacillales	Bacillaceae	Bacillus	Bacillus spizizenii
WP_114039600.1	316	32.4234	9.7	Bacteria	Actinomycetota	Actinomycetes	Streptomycetales	Streptomycetaceae	Streptomyces	Streptomyces sp. SDr-06
WP_113627469.1	229	25.2024	5.03	Bacteria	Pseudomonadota	Gammaproteobacteria	Enterobacterales	Pectobacteriaceae	Pectobacterium	Pectobacterium peruviense
WP_112735147.1	309	31.3049	9.63	Bacteria	Actinomycetota	Actinomycetes	Micromonosporales	Micromonosporaceae	Micromonospora	Micromonospora noduli
WP_112734453.1	309	31.2708	9.63	Bacteria	Actinomycetota	Actinomycetes	Micromonosporales	Micromonosporaceae	Micromonospora	Micromonospora noduli
WP_112726063.1	309	31.3369	9.63	Bacteria	Actinomycetota	Actinomycetes	Micromonosporales	Micromonosporaceae	Micromonospora	Micromonospora noduli
WP_112725617.1	329	34.5415	9.4	Bacteria	Actinomycetota	Actinomycetes	Micromonosporales	Micromonosporaceae	Micromonospora	Micromonospora noduli
WP_112698746.1	329	34.5014	9.4	Bacteria	Actinomycetota	Actinomycetes	Micromonosporales	Micromonosporaceae	Micromonospora	Micromonospora noduli
WP_112678797.1	329	34.5755	9.43	Bacteria	Actinomycetota	Actinomycetes	Micromonosporales	Micromonosporaceae	Micromonospora	Micromonospora saelicesensis
WP_112672421.1	329	34.5565	9.4	Bacteria	Actinomycetota	Actinomycetes	Micromonosporales	Micromonosporaceae	Micromonospora	Micromonospora saelicesensis
WP_112671677.1	309	31.379	9.72	Bacteria	Actinomycetota	Actinomycetes	Micromonosporales	Micromonosporaceae	Micromonospora	Micromonospora saelicesensis
WP_112638509.1	329	34.5555	9.4	Bacteria	Actinomycetota	Actinomycetes	Micromonosporales	Micromonosporaceae	Micromonospora	Micromonospora saelicesensis
WP_112637949.1	309	31.2799	9.63	Bacteria	Actinomycetota	Actinomycetes	Micromonosporales	Micromonosporaceae	Micromonospora	Micromonospora saelicesensis
WP_112620313.1	309	31.3379	9.53	Bacteria	Actinomycetota	Actinomycetes	Micromonosporales	Micromonosporaceae	Micromonospora	Micromonospora saelicesensis
WP_112601003.1	307	31.0826	9.53	Bacteria	Actinomycetota	Actinomycetes	Micromonosporales	Micromonosporaceae	Micromonospora	Micromonospora noduli
WP_112582631.1	309	31.2949	9.63	Bacteria	Actinomycetota	Actinomycetes	Micromonosporales	Micromonosporaceae	Micromonospora	Micromonospora noduli
WP_112582199.1	329	34.5154	9.4	Bacteria	Actinomycetota	Actinomycetes	Micromonosporales	Micromonosporaceae	Micromonospora	Micromonospora noduli
WP_112473734.1	337	34.1558	9.69	Bacteria	Actinomycetota	Actinomycetes	Streptomycetales	Streptomycetaceae	Streptomyces	Unassigned
WP_112241301.1	336	34.9626	10.18	Bacteria	Actinomycetota	Actinomycetes	Propionibacteriales	Kribbellaceae	Kribbella	Kribbella monticola
WP_112092347.1	226	24.5546	6.56	Bacteria	Pseudomonadota	Gammaproteobacteria	Enterobacterales	Pectobacteriaceae	Lonsdalea	Unassigned
WP_111912905.1	235	25.7136	9.56	Bacteria	Bacillota	Bacilli	Bacillales	Bacillaceae	Bacillus	Bacillus pumilus
WP_111618624.1	238	25.8662	9.33	Bacteria	Bacillota	Bacilli	Bacillales	Paenibacillaceae	Paenibacillus	Paenibacillus pabuli
WP_111507410.1	327	33.3733	9.7	Bacteria	Actinomycetota	Actinomycetes	Streptomycetales	Streptomycetaceae	Streptacidiphilus	Streptacidiphilus pinicola
WP_111333522.1	236	25.0311	4.19	Bacteria	Pseudomonadota	Deltaproteobacteria	Bradymonadales	Bradymonadaceae	Bradymonas	Bradymonas sediminis
WP_111270705.1	238	25.795	9.03	Bacteria	Bacillota	Bacilli	Bacillales	Paenibacillaceae	Paenibacillus	Paenibacillus silvae
WP_111242409.1	300	30.3188	8.72	Bacteria	Actinomycetota	Actinomycetes	Micromonosporales	Micromonosporaceae	Micromonospora	Micromonospora endophytica
WP_110896399.1	238	25.8721	8.84	Bacteria	Bacillota	Bacilli	Bacillales	Paenibacillaceae	Paenibacillus	Paenibacillus barcinonensis
WP_110664487.1	329	32.966	9.17	Bacteria	Actinomycetota	Actinomycetes	Streptomycetales	Streptomycetaceae	Streptomyces	Streptomyces tateyamensis
WP_110565776.1	309	31.6061	9.26	Bacteria	Actinomycetota	Actinomycetes	Micromonosporales	Micromonosporaceae	Micromonospora	Micromonospora arborensis
WP_110516972.1	272	30.0628	8.87	Bacteria	Chloroflexi	Chloroflexia	Herpetosiphonales	Herpetosiphonaceae	Herpetosiphon	Herpetosiphon llansteffanensis
WP_109998912.1	238	25.8944	9.33	Bacteria	Bacillota	Bacilli	Bacillales	Paenibacillaceae	Paenibacillus	Unassigned
WP_109817978.1	335	34.5926	9.43	Bacteria	Actinomycetota	Actinomycetes	Micromonosporales	Micromonosporaceae	Micromonospora	Micromonospora acroterricola
WP_109595824.1	285	28.9764	8.42	Bacteria	Actinomycetota	Actinomycetes	Micromonosporales	Micromonosporaceae	Actinoplanes	Actinoplanes xinjiangensis
WP_109498996.1	317	32.4192	9.95	Bacteria	Actinomycetota	Actinomycetes	Streptomycetales	Streptomycetaceae	Streptomyces	Streptomyces sp. Act143
WP_109493205.1	320	33.4788	10.1	Bacteria	Actinomycetota	Actinomycetes	Streptomycetales	Streptomycetaceae	Streptomyces	Streptomyces sp. Act143
WP_109362028.1	337	34.1538	9.69	Bacteria	Actinomycetota	Actinomycetes	Streptomycetales	Streptomycetaceae	Streptomyces	Streptomyces sp. V2
WP_109006040.1	323	33.3075	10.07	Bacteria	Actinomycetota	Actinomycetes	Streptomycetales	Streptomycetaceae	Streptomyces	Streptomyces rishiriensis
WP_109000271.1	330	33.5262	10.03	Bacteria	Actinomycetota	Actinomycetes	Streptomycetales	Streptomycetaceae	Streptomyces	Streptomyces rishiriensis
WP_108070585.1	233	24.9979	5.07	Bacteria	Pseudomonadota	Deltaproteobacteria	Myxococcales	Archangiaceae	Vitiosangium	Vitiosangium sp. GDMCC 1.1324
WP_107656343.1	306	32.169	5.53	Bacteria	Actinomycetota	Actinomycetes	Corynebacteriales	Nocardiaceae	Nocardia	Nocardia suismassiliense
WP_107482500.1	205	22.1095	6.75	Bacteria	Actinomycetota	Actinomycetes	Streptomycetales	Streptomycetaceae	Streptomyces	Streptomyces scabiei
WP_107465509.1	320	33.3981	10.27	Bacteria	Actinomycetota	Actinomycetes	Streptomycetales	Streptomycetaceae	Streptomyces	Streptomyces sp. MA5143a
WP_107458584.1	318	33.1692	10.27	Bacteria	Actinomycetota	Actinomycetes	Streptomycetales	Streptomycetaceae	Streptomyces	Streptomyces sp. A244
WP_107443440.1	331	33.3703	10.07	Bacteria	Actinomycetota	Actinomycetes	Streptomycetales	Streptomycetaceae	Streptomyces	Streptomyces sp. P3
WP_107439667.1	250	26.2052	8.54	Bacteria	Actinomycetota	Actinomycetes	Streptomycetales	Streptomycetaceae	Streptomyces	Streptomyces phaeoluteigriseus
WP_107406420.1	303	31.7655	8.94	Bacteria	Actinomycetota	Actinomycetes	Streptomycetales	Streptomycetaceae	Streptomyces	Unassigned
WP_107270923.1	348	34.9943	9.86	Bacteria	Actinomycetota	Actinomycetes	Micromonosporales	Micromonosporaceae	Plantactinospora	Plantactinospora sp. BC1
WP_107177641.1	337	35.3946	5.55	Bacteria	Pseudomonadota	Betaproteobacteria	Burkholderiales	Comamonadaceae	Acidovorax	Acidovorax avenae
WP_107172201.1	337	35.4678	5.88	Bacteria	Pseudomonadota	Betaproteobacteria	Burkholderiales	Comamonadaceae	Acidovorax	Acidovorax avenae
WP_107169525.1	229	25.2605	5.02	Bacteria	Pseudomonadota	Gammaproteobacteria	Enterobacterales	Pectobacteriaceae	Pectobacterium	Pectobacterium punjabense
WP_107162726.1	316	32.4635	10.78	Bacteria	Actinomycetota	Actinomycetes	Micromonosporales	Micromonosporaceae	Micromonospora	Micromonospora sp. RP3T
WP_107159394.1	337	35.4046	5.25	Bacteria	Pseudomonadota	Betaproteobacteria	Burkholderiales	Comamonadaceae	Acidovorax	Acidovorax avenae
WP_107129229.1	337	35.4027	5.25	Bacteria	Pseudomonadota	Betaproteobacteria	Burkholderiales	Comamonadaceae	Acidovorax	Acidovorax avenae
WP_107057138.1	336	33.6456	9.02	Bacteria	Actinomycetota	Actinomycetes	Streptomycetales	Streptomycetaceae	Streptomyces	Streptomyces sp. NRRL WC-3742
WP_106635517.1	166	18.6104	10.04	Bacteria	Bacteroidota	Cytophagia	Cytophagales	Cytophagaceae	Siphonobacter	Unassigned
WP_106399144.1	247	26.707	10.64	Bacteria	Actinomycetota	Actinomycetes	Streptosporangiales	Thermomonosporaceae	Actinocorallia	Actinocorallia populi
WP_106360702.1	232	25.4399	9.44	Bacteria	Bacillota	Bacilli	Bacillales	Bacillaceae	Bacillus	Bacillus atrophaeus
WP_106315702.1	284	29.0544	9.02	Bacteria	Actinomycetota	Actinomycetes	Micromonosporales	Micromonosporaceae	Actinoplanes	Actinoplanes italicus
WP_106130939.1	297	31.2215	9.68	Bacteria	Actinomycetota	Actinomycetes	Micromonosporales	Micromonosporaceae	Pseudosporangium	Pseudosporangium ferrugineum
WP_106067113.1	235	25.7736	9.56	Bacteria	Bacillota	Bacilli	Bacillales	Bacillaceae	Bacillus	Bacillus pumilus
WP_106046951.1	232	25.511	9.44	Bacteria	Bacillota	Bacilli	Bacillales	Bacillaceae	Bacillus	Bacillus atrophaeus
WP_106033622.1	232	25.4679	9.44	Bacteria	Bacillota	Bacilli	Bacillales	Bacillaceae	Bacillus	Bacillus atrophaeus
WP_106021706.1	232	25.4962	9.34	Bacteria	Bacillota	Bacilli	Bacillales	Bacillaceae	Bacillus	Bacillus halotolerans
WP_105992014.1	232	25.4952	9.17	Bacteria	Bacillota	Bacilli	Bacillales	Bacillaceae	Bacillus	Bacillus halotolerans
WP_105968350.1	330	33.8757	9.53	Bacteria	Actinomycetota	Actinomycetes	Streptomycetales	Streptomycetaceae	Streptomyces	Streptomyces geranii
WP_105955711.1	232	25.4532	9.26	Bacteria	Bacillota	Bacilli	Bacillales	Bacillaceae	Bacillus	Bacillus halotolerans
WP_105599932.1	238	25.8952	9.38	Bacteria	Bacillota	Bacilli	Bacillales	Paenibacillaceae	Paenibacillus	Unassigned
WP_105407349.1	238	25.9684	9.38	Bacteria	Bacillota	Bacilli	Bacillales	Paenibacillaceae	Paenibacillus	Paenibacillus sp. PCH8
WP_104985633.1	329	33.1598	4.8	Bacteria	Pseudomonadota	Deltaproteobacteria	Myxococcales	Polyangiaceae	Sorangium	Sorangium cellulosum
WP_104820212.1	334	34.0349	8.74	Bacteria	Actinomycetota	Actinomycetes	Streptomycetales	Streptomycetaceae	Kitasatospora	Kitasatospora sp. MMS16-BH015
WP_104779454.1	322	33.5279	10.29	Bacteria	Actinomycetota	Actinomycetes	Streptomycetales	Streptomycetaceae	Streptomyces	Unassigned
WP_104294710.1	253	26.4328	9.47	Bacteria	Actinomycetota	Actinomycetes	Micrococcales	Microbacteriaceae	Clavibacter	Clavibacter michiganensis
WP_104230296.1	237	25.4985	5.22	Bacteria	Pseudomonadota	Gammaproteobacteria	Nevskiales	Sinobacteraceae	Solimonas	Solimonas fluminis
WP_103860671.1	229	25.2735	5.18	Bacteria	Pseudomonadota	Gammaproteobacteria	Enterobacterales	Pectobacteriaceae	Pectobacterium	Unassigned
WP_103844059.1	317	32.6856	10.2	Bacteria	Actinomycetota	Actinomycetes	Streptomycetales	Streptomycetaceae	Streptomyces	Streptomyces sp. Ru72
WP_103746577.1	232	25.443	9.37	Bacteria	Bacillota	Bacilli	Bacillales	Bacillaceae	Bacillus	Bacillus cabrialesii
WP_103343230.1	289	29.7513	8.78	Bacteria	Actinomycetota	Actinomycetes	Pseudonocardiales	Pseudonocardiaceae	Amycolatopsis	Amycolatopsis sp. CA-126428
WP_103162008.1	229	25.2294	5.02	Bacteria	Pseudomonadota	Gammaproteobacteria	Enterobacterales	Pectobacteriaceae	Pectobacterium	Pectobacterium odoriferum
WP_103042534.1	237	25.8341	9.32	Bacteria	Bacillota	Bacilli	Bacillales	Paenibacillaceae	Paenibacillus	Paenibacillus polymyxa
WP_102912703.1	320	33.2672	10.12	Bacteria	Actinomycetota	Actinomycetes	Streptomycetales	Streptomycetaceae	Streptomyces	Streptomyces cahuitamycinicus
WP_102116525.1	229	25.2876	5.19	Bacteria	Pseudomonadota	Gammaproteobacteria	Enterobacterales	Pectobacteriaceae	Pectobacterium	Pectobacterium aquaticum
WP_101863258.1	232	25.3781	9.33	Bacteria	Bacillota	Bacilli	Bacillales	Bacillaceae	Bacillus	Bacillus halotolerans
WP_101781748.1	229	25.2024	4.9	Bacteria	Pseudomonadota	Gammaproteobacteria	Enterobacterales	Pectobacteriaceae	Pectobacterium	Pectobacterium peruviense
WP_101172416.1	232	25.6392	9.17	Bacteria	Bacillota	Bacilli	Bacillales	Bacillaceae	Bacillus	Bacillus subtilis
WP_100740024.1	232	25.4379	7.77	Bacteria	Bacillota	Bacilli	Bacillales	Bacillaceae	Bacillus	Bacillus vallismortis
WP_100586511.1	173	17.5851	9.27	Bacteria	Actinomycetota	Actinomycetes	Streptomycetales	Streptomycetaceae	Kitasatospora	Kitasatospora sp. CB02891
WP_099965083.1	320	33.3441	10.19	Bacteria	Actinomycetota	Actinomycetes	Streptomycetales	Streptomycetaceae	Streptomyces	Streptomyces sp. JV178
WP_099881736.1	353	37.1778	8.39	Bacteria	Pseudomonadota	Betaproteobacteria	Burkholderiales	Oxalobacteraceae	Massilia	Massilia violaceinigra
WP_099863248.1	337	35.0358	6.28	Bacteria	Pseudomonadota	Betaproteobacteria	Burkholderiales	Sphaerotilaceae	Mitsuaria	Mitsuaria chitinivorans
WP_099726743.1	235	25.6936	9.52	Bacteria	Bacillota	Bacilli	Bacillales	Bacillaceae	Bacillus	Unassigned
WP_099681067.1	235	25.7808	9.6	Bacteria	Bacillota	Bacilli	Bacillales	Bacillaceae	Bacillus	Bacillus pumilus
WP_099162332.1	324	32.9229	10.08	Bacteria	Actinomycetota	Actinomycetes	Micromonosporales	Micromonosporaceae	Micromonospora	Micromonospora sp. WMMA2032
WP_099043010.1	232	25.4431	9.26	Bacteria	Bacillota	Bacilli	Bacillales	Bacillaceae	Bacillus	Bacillus halotolerans
WP_098743450.1	318	32.5245	10.08	Bacteria	Actinomycetota	Actinomycetes	Micromonosporales	Micromonosporaceae	Micromonospora	Micromonospora sp. WMMA1996
WP_097908904.1	274	28.987	9.27	Bacteria	Pseudomonadota	Betaproteobacteria	Burkholderiales	Burkholderiaceae	Ralstonia	Ralstonia solanacearum
WP_097652029.1	233	25.8961	6.29	Bacteria	Chloroflexi	Chloroflexia	Chloroflexales	Oscillochloridaceae	Candidatus Chloroploca	Candidatus Chloroploca asiatica
WP_097644225.1	251	28.1316	7.08	Bacteria	Chloroflexi	Chloroflexia	Chloroflexales	Oscillochloridaceae	Candidatus Viridilinea	Candidatus Viridilinea mediisalina
WP_097319546.1	321	32.5787	9.46	Bacteria	Actinomycetota	Actinomycetes	Micromonosporales	Micromonosporaceae	Actinoplanes	Actinoplanes atraurantiacus
WP_097282556.1	316	33.3174	10.23	Bacteria	Actinomycetota	Actinomycetes	Streptomycetales	Streptomycetaceae	Streptomyces	Streptomyces sp. OK228
WP_097263766.1	322	32.3472	10.06	Bacteria	Actinomycetota	Actinomycetes	Streptomycetales	Streptomycetaceae	Streptomyces	Streptomyces sp. TLI_55
WP_097258447.1	321	33.3993	10.21	Bacteria	Actinomycetota	Actinomycetes	Streptomycetales	Streptomycetaceae	Streptomyces	Streptomyces sp. Ag109_G2-15
WP_097243466.1	287	29.9405	4.92	Bacteria	Actinomycetota	Actinomycetes	Corynebacteriales	Nocardiaceae	Nocardia	Nocardia amikacinitolerans
WP_097239479.1	348	34.4993	8.17	Bacteria	Actinomycetota	Actinomycetes	Streptomycetales	Streptomycetaceae	Streptomyces	Streptomyces sp. 1331.2
WP_097239026.1	161	16.622	9.12	Bacteria	Actinomycetota	Actinomycetes	Streptomycetales	Streptomycetaceae	Streptomyces	Streptomyces sp. 1331.2
WP_097228278.1	315	32.9419	10.19	Bacteria	Actinomycetota	Actinomycetes	Streptomycetales	Streptomycetaceae	Streptomyces	Streptomyces sp. OV198
WP_097227041.1	322	34.0844	10.46	Bacteria	Actinomycetota	Actinomycetes	Streptomycetales	Streptomycetaceae	Streptomyces	Streptomyces sp. OV198
WP_097216009.1	315	32.8898	9.98	Bacteria	Actinomycetota	Actinomycetes	Streptomycetales	Streptomycetaceae	Streptomyces	Unassigned
WP_096748188.1	232	25.6685	9.77	Bacteria	Bacillota	Bacilli	Bacillales	Bacillaceae	Bacillus	Bacillus paralicheniformis
WP_096326472.1	320	32.9052	4.16	Bacteria	Pseudomonadota	Deltaproteobacteria	Myxococcales	Nannocystaceae	Nannocystis	Nannocystis exedens
WP_096326425.1	243	24.8943	4.15	Bacteria	Pseudomonadota	Deltaproteobacteria	Myxococcales	Nannocystaceae	Nannocystis	Nannocystis exedens
WP_095991993.1	233	25.1433	5.79	Bacteria	Pseudomonadota	Deltaproteobacteria	Myxococcales	Archangiaceae	Cystobacter	Cystobacter fuscus
WP_095988756.1	246	26.2205	8.14	Bacteria	Pseudomonadota	Deltaproteobacteria	Myxococcales	Archangiaceae	Cystobacter	Cystobacter fuscus
WP_095980123.1	244	26.2593	6.31	Bacteria	Pseudomonadota	Deltaproteobacteria	Myxococcales	Archangiaceae	Melittangium	Melittangium boletus
WP_095856895.1	322	33.9853	10.37	Bacteria	Actinomycetota	Actinomycetes	Streptomycetales	Streptomycetaceae	Streptomyces	Unassigned
WP_095699491.1	229	25.2595	5.18	Bacteria	Pseudomonadota	Gammaproteobacteria	Enterobacterales	Pectobacteriaceae	Pectobacterium	Pectobacterium polaris
WP_095649401.1	398	42.4411	4.12	Bacteria	Pseudomonadota	Gammaproteobacteria	Pseudomonadales	Pseudomonadaceae	Pseudomonas	Pseudomonas indica
WP_095599246.1	398	42.4992	4.12	Bacteria	Pseudomonadota	Gammaproteobacteria	Pseudomonadales	Pseudomonadaceae	Pseudomonas	Pseudomonas sp. PIC25
WP_095564015.1	336	33.6083	9.68	Bacteria	Actinomycetota	Actinomycetes	Micromonosporales	Micromonosporaceae	Plantactinospora	Plantactinospora sp. KBS50
WP_095431617.1	232	25.5942	9.45	Bacteria	Bacillota	Bacilli	Bacillales	Bacillaceae	Bacillus	Unassigned
WP_095324231.1	232	25.7174	9.58	Bacteria	Bacillota	Bacilli	Bacillales	Bacillaceae	Bacillus	Bacillus licheniformis
WP_095285359.1	235	25.7205	9.46	Bacteria	Bacillota	Bacilli	Bacillales	Bacillaceae	Bacillus	Unassigned
WP_095261648.1	232	25.7274	9.58	Bacteria	Bacillota	Bacilli	Bacillales	Bacillaceae	Bacillus	Bacillus licheniformis
WP_094742845.1	337	34.0779	8.89	Bacteria	Actinomycetota	Actinomycetes	Streptomycetales	Streptomycetaceae	Kitasatospora	Kitasatospora aureofaciens
WP_094433209.1	229	25.2935	5.02	Bacteria	Pseudomonadota	Gammaproteobacteria	Enterobacterales	Pectobacteriaceae	Pectobacterium	Pectobacterium carotovorum
WP_094233213.1	232	25.4359	9.44	Bacteria	Bacillota	Bacilli	Bacillales	Bacillaceae	Bacillus	Bacillus atrophaeus
WP_094171080.1	242	24.7788	6.41	Bacteria	Actinomycetota	Actinomycetes	Micrococcales	Microbacteriaceae	Clavibacter	Clavibacter michiganensis
WP_094154419.1	237	25.5979	9.5	Bacteria	Bacillota	Bacilli	Bacillales	Paenibacillaceae	Paenibacillus	Paenibacillus kribbensis
WP_094118757.1	232	25.2294	5.83	Bacteria	Pseudomonadota	Gammaproteobacteria	Enterobacterales	Pectobacteriaceae	Lonsdalea	Lonsdalea britannica
WP_094117203.1	253	26.4798	9.32	Bacteria	Actinomycetota	Actinomycetes	Micrococcales	Microbacteriaceae	Clavibacter	Clavibacter michiganensis
WP_094110348.1	232	25.2344	5.65	Bacteria	Pseudomonadota	Gammaproteobacteria	Enterobacterales	Pectobacteriaceae	Lonsdalea	Lonsdalea iberica
WP_094101202.1	232	25.2184	5.65	Bacteria	Pseudomonadota	Gammaproteobacteria	Enterobacterales	Pectobacteriaceae	Lonsdalea	Lonsdalea iberica
WP_094052614.1	325	33.1682	10.35	Bacteria	Actinomycetota	Actinomycetes	Streptomycetales	Streptomycetaceae	Streptomyces	Streptomyces sp. XY006
WP_093949168.1	295	30.1857	8.94	Bacteria	Actinomycetota	Actinomycetes	Pseudonocardiales	Pseudonocardiaceae	Amycolatopsis	Amycolatopsis vastitatis
WP_093907496.1	316	33.3302	9.55	Bacteria	Actinomycetota	Actinomycetes	Streptomycetales	Streptomycetaceae	Streptomyces	Streptomyces sp. cf386
WP_093866294.1	312	32.4326	9.85	Bacteria	Actinomycetota	Actinomycetes	Streptomycetales	Streptomycetaceae	Streptomyces	Streptomyces sp. KS_5
WP_093830532.1	294	30.3938	9.59	Bacteria	Actinomycetota	Actinomycetes	Streptomycetales	Streptomycetaceae	Streptomyces	Unassigned
WP_093789673.1	323	33.3119	9.6	Bacteria	Actinomycetota	Actinomycetes	Streptomycetales	Streptomycetaceae	Streptomyces	Streptomyces sp. cf124
WP_093775188.1	334	34.1919	9.65	Bacteria	Actinomycetota	Actinomycetes	Streptomycetales	Streptomycetaceae	Streptomyces	Streptomyces sp. yr375
WP_093746676.1	312	32.4465	9.81	Bacteria	Actinomycetota	Actinomycetes	Streptomycetales	Streptomycetaceae	Streptomyces	Streptomyces sp. PAN_FS17
WP_093623185.1	306	31.3838	9.02	Bacteria	Actinomycetota	Actinomycetes	Streptomycetales	Streptomycetaceae	Streptomyces	Streptomyces sp. 3213.3
WP_093622872.1	319	33.2416	10.26	Bacteria	Actinomycetota	Actinomycetes	Streptomycetales	Streptomycetaceae	Streptomyces	Streptomyces sp. 3213.3
WP_093620280.1	314	31.8297	9.03	Bacteria	Actinomycetota	Actinomycetes	Micromonosporales	Micromonosporaceae	Actinoplanes	Actinoplanes philippinensis
WP_093591024.1	273	28.1338	7.57	Bacteria	Actinomycetota	Actinomycetes	Pseudonocardiales	Pseudonocardiaceae	Lentzea	Lentzea waywayandensis
WP_093522647.1	240	26.3845	5.99	Bacteria	Pseudomonadota	Deltaproteobacteria	Myxococcales	Archangiaceae	Stigmatella	Stigmatella erecta
WP_093401889.1	331	33.8589	9.34	Bacteria	Actinomycetota	Actinomycetes	Micromonosporales	Micromonosporaceae	Micromonospora	Micromonospora sediminimaris
WP_092838997.1	337	35.4536	5.47	Bacteria	Pseudomonadota	Betaproteobacteria	Burkholderiales	Comamonadaceae	Acidovorax	Acidovorax cattleyae
WP_092547843.1	317	32.3202	9.25	Bacteria	Actinomycetota	Actinomycetes	Micromonosporales	Micromonosporaceae	Actinoplanes	Actinoplanes derwentensis
WP_092543868.1	236	27.7109	6.52	Bacteria	Actinomycetota	Actinomycetes	Micromonosporales	Micromonosporaceae	Actinoplanes	Actinoplanes derwentensis
WP_091671309.1	332	33.8919	10.76	Bacteria	Actinomycetota	Actinomycetes	Micromonosporales	Micromonosporaceae	Micromonospora	Micromonospora auratinigra
WP_091601412.1	329	33.5855	10.03	Bacteria	Actinomycetota	Actinomycetes	Micromonosporales	Micromonosporaceae	Micromonospora	Micromonospora mirobrigensis
WP_091580931.1	324	33.0031	10.15	Bacteria	Actinomycetota	Actinomycetes	Micromonosporales	Micromonosporaceae	Micromonospora	Micromonospora sediminicola
WP_091435166.1	365	36.7789	9.21	Bacteria	Actinomycetota	Actinomycetes	Micromonosporales	Micromonosporaceae	Micromonospora	Micromonospora yangpuensis
WP_091419134.1	356	36.1538	9.75	Bacteria	Actinomycetota	Actinomycetes	Micromonosporales	Micromonosporaceae	Micromonospora	Micromonospora tulbaghiae
WP_091410536.1	309	34.4357	4.83	Bacteria	Bacteroidota	Flavobacteriia	Flavobacteriales	Flavobacteriaceae	Aquimarina	Aquimarina amphilecti
WP_091409469.1	309	31.31	9.6	Bacteria	Actinomycetota	Actinomycetes	Micromonosporales	Micromonosporaceae	Micromonospora	Micromonospora saelicesensis
WP_091393505.1	329	34.4975	9.53	Bacteria	Actinomycetota	Actinomycetes	Micromonosporales	Micromonosporaceae	Micromonospora	Micromonospora saelicesensis
WP_091329829.1	323	33.3264	9.79	Bacteria	Actinomycetota	Actinomycetes	Micromonosporales	Micromonosporaceae	Micromonospora	Micromonospora aurantiaca
WP_091312943.1	335	33.811	9.97	Bacteria	Actinomycetota	Actinomycetes	Micromonosporales	Micromonosporaceae	Micromonospora	Micromonospora chersina
WP_091309990.1	281	28.6812	8.78	Bacteria	Actinomycetota	Actinomycetes	Pseudonocardiales	Pseudonocardiaceae	Amycolatopsis	Amycolatopsis tolypomycina
WP_091274320.1	343	34.3845	9.88	Bacteria	Actinomycetota	Actinomycetes	Micromonosporales	Micromonosporaceae	Micromonospora	Micromonospora haikouensis
WP_091269596.1	346	35.0255	10.27	Bacteria	Actinomycetota	Actinomycetes	Micromonosporales	Micromonosporaceae	Micromonospora	Micromonospora chaiyaphumensis
WP_091251630.1	362	36.2694	9.72	Bacteria	Actinomycetota	Actinomycetes	Micromonosporales	Micromonosporaceae	Micromonospora	Micromonospora matsumotoense
WP_091190043.1	331	33.5216	10.03	Bacteria	Actinomycetota	Actinomycetes	Micromonosporales	Micromonosporaceae	Micromonospora	Micromonospora narathiwatensis
WP_091091100.1	327	32.817	9.53	Bacteria	Actinomycetota	Actinomycetes	Micromonosporales	Micromonosporaceae	Micromonospora	Micromonospora nigra
WP_091063577.1	338	34.3655	9.97	Bacteria	Actinomycetota	Actinomycetes	Micromonosporales	Micromonosporaceae	Micromonospora	Micromonospora humi
WP_091045716.1	347	35.3268	9.75	Bacteria	Actinomycetota	Actinomycetes	Micromonosporales	Micromonosporaceae	Micromonospora	Micromonospora marina
WP_091028013.1	238	25.9073	9.38	Bacteria	Bacillota	Bacilli	Bacillales	Paenibacillaceae	Paenibacillus	Unassigned
WP_090996873.1	238	25.8732	9.17	Bacteria	Bacillota	Bacilli	Bacillales	Paenibacillaceae	Paenibacillus	Paenibacillus sp. OK003
WP_090915207.1	238	25.9253	9.57	Bacteria	Bacillota	Bacilli	Bacillales	Paenibacillaceae	Paenibacillus	Paenibacillus polysaccharolyticus
WP_090903773.1	238	25.8603	9.35	Bacteria	Bacillota	Bacilli	Bacillales	Paenibacillaceae	Paenibacillus	Unassigned
WP_090799386.1	296	30.451	9.12	Bacteria	Actinomycetota	Actinomycetes	Micromonosporales	Micromonosporaceae	Asanoa	Asanoa ishikariensis
WP_090557926.1	232	25.5861	8.92	Bacteria	Bacillota	Bacilli	Bacillales	Bacillaceae	Bacillus	Bacillus spizizenii
WP_090491481.1	231	25.2189	5.6	Bacteria	Pseudomonadota	Deltaproteobacteria	Myxococcales	Myxococcaceae	Myxococcus	Myxococcus virescens
WP_090096706.1	268	27.7663	7.64	Bacteria	Actinomycetota	Actinomycetes	Pseudonocardiales	Pseudonocardiaceae	Lentzea	Lentzea jiangxiensis
WP_090064693.1	278	28.6863	8.2	Bacteria	Actinomycetota	Actinomycetes	Pseudonocardiales	Pseudonocardiaceae	Lentzea	Lentzea flaviverrucosa
WP_090051901.1	278	28.9024	5.95	Bacteria	Actinomycetota	Actinomycetes	Pseudonocardiales	Pseudonocardiaceae	Lentzea	Lentzea fradiae
WP_090004411.1	262	27.0955	6.82	Bacteria	Actinomycetota	Actinomycetes	Pseudonocardiales	Pseudonocardiaceae	Lentzea	Lentzea albidocapillata
WP_089295468.1	307	31.207	9.04	Bacteria	Actinomycetota	Actinomycetes	Micromonosporales	Micromonosporaceae	Actinoplanes	Actinoplanes regularis
WP_089156840.1	322	32.7574	9.83	Bacteria	Actinomycetota	Actinomycetes	Micromonosporales	Micromonosporaceae	Micromonospora	Micromonospora sp. NBS 11-29
WP_089101953.1	333	34.2409	9.36	Bacteria	Actinomycetota	Actinomycetes	Streptomycetales	Streptomycetaceae	Streptomyces	Streptomyces hyaluromycini
WP_088988275.1	307	31.1417	9.66	Bacteria	Actinomycetota	Actinomycetes	Micromonosporales	Micromonosporaceae	Micromonospora	Micromonospora chokoriensis
WP_088977730.1	330	33.6134	10.17	Bacteria	Actinomycetota	Actinomycetes	Micromonosporales	Micromonosporaceae	Micromonospora	Micromonospora coxensis
WP_088949521.1	304	30.8745	9.6	Bacteria	Actinomycetota	Actinomycetes	Micromonosporales	Micromonosporaceae	Micromonospora	Micromonospora zamorensis
WP_088313983.1	331	33.3704	9.69	Bacteria	Actinomycetota	Actinomycetes	Kineosporiales	Kineosporiaceae	Kineosporia	Kineosporia sp. R_H_3
WP_088134685.1	235	25.8777	4.8	Bacteria	Pseudomonadota	Gammaproteobacteria	Vibrionales	Vibrionaceae	Vibrio	Vibrio gazogenes
WP_087991887.1	232	25.5001	9.17	Bacteria	Bacillota	Bacilli	Bacillales	Bacillaceae	Bacillus	Unassigned
WP_087481129.1	335	36.0127	4.18	Bacteria	Pseudomonadota	Gammaproteobacteria	Vibrionales	Vibrionaceae	Vibrio	Vibrio mangrovi
WP_087197778.1	253	26.3947	9.06	Bacteria	Actinomycetota	Actinomycetes	Micrococcales	Microbacteriaceae	Clavibacter	Clavibacter michiganensis
WP_086933585.1	322	35.1406	7.59	Bacteria	Pseudomonadota	Gammaproteobacteria	Cellvibrionales	Cellvibrionaceae	Agarilytica	Agarilytica rhodophyticola
WP_086805150.1	223	23.2998	8.39	Bacteria	Actinomycetota	Actinomycetes	Streptomycetales	Streptomycetaceae	Streptomyces	Streptomyces caniscabiei
WP_086763343.1	324	33.1158	9.45	Bacteria	Actinomycetota	Actinomycetes	Streptomycetales	Streptomycetaceae	Streptomyces	Streptomyces griseiscabiei
WP_086748310.1	322	32.8365	9.81	Bacteria	Actinomycetota	Actinomycetes	Streptomycetales	Streptomycetaceae	Streptomyces	Unassigned
WP_086563560.1	317	33.4647	9.89	Bacteria	Actinomycetota	Actinomycetes	Streptomycetales	Streptomycetaceae	Streptomyces	Streptomyces africanus
WP_086522430.1	242	24.9009	6.19	Bacteria	Actinomycetota	Actinomycetes	Micrococcales	Microbacteriaceae	Clavibacter	Clavibacter michiganensis
WP_086518551.1	250	25.9271	9.02	Bacteria	Actinomycetota	Actinomycetes	Micrococcales	Microbacteriaceae	Clavibacter	Clavibacter michiganensis
WP_086505382.1	253	26.4478	9.32	Bacteria	Actinomycetota	Actinomycetes	Micrococcales	Microbacteriaceae	Clavibacter	Clavibacter michiganensis
WP_086022063.1	300	31.2541	9.62	Bacteria	Actinomycetota	Actinomycetes	Streptomycetales	Streptomycetaceae	Streptomyces	Streptomyces hokutonensis
WP_085684495.1	232	25.2525	8.41	Bacteria	Pseudomonadota	Gammaproteobacteria	Enterobacterales	Pectobacteriaceae	Lonsdalea	Unassigned
WP_085572149.1	229	23.8113	8.57	Bacteria	Actinomycetota	Actinomycetes	Streptomycetales	Streptomycetaceae	Streptomyces	Streptomyces sp. 13-12-16
WP_085211539.1	319	32.8365	9.72	Bacteria	Actinomycetota	Actinomycetes	Streptomycetales	Streptomycetaceae	Streptomyces	Streptomyces sp. Amel2xC10
WP_084994426.1	232	25.5231	9.3	Bacteria	Bacillota	Bacilli	Bacillales	Bacillaceae	Bacillus	Bacillus inaquosorum
WP_084692373.1	337	34.4747	9.68	Bacteria	Actinomycetota	Actinomycetes	Frankiales	Frankiaceae	Frankia	Frankia elaeagni
WP_084334122.1	398	42.371	4.13	Bacteria	Pseudomonadota	Gammaproteobacteria	Pseudomonadales	Pseudomonadaceae	Pseudomonas	Pseudomonas indica
WP_084136407.1	296	30.6728	5.55	Bacteria	Actinomycetota	Actinomycetes	Micrococcales	Cellulomonadaceae	Cellulomonas	Cellulomonas bogoriensis
WP_083983744.1	305	31.7714	9.85	Bacteria	Actinomycetota	Actinomycetes	Streptosporangiales	Thermomonosporaceae	Actinomadura	Actinomadura hibisca
WP_083899311.1	289	30.9586	7.58	Bacteria	Actinomycetota	Actinomycetes	Corynebacteriales	Nocardiaceae	Nocardia	Nocardia abscessus
WP_083898565.1	307	32.8175	5.29	Bacteria	Actinomycetota	Actinomycetes	Corynebacteriales	Nocardiaceae	Nocardia	Nocardia vinacea
WP_083802268.1	297	30.8229	9.76	Bacteria	Actinomycetota	Actinomycetes	Micromonosporales	Micromonosporaceae	Micromonospora	Micromonospora sp. ATCC 39149
WP_083469781.1	338	36.225	8.98	Bacteria	Chloroflexi	Chloroflexia	Herpetosiphonales	Herpetosiphonaceae	Herpetosiphon	Herpetosiphon geysericola
WP_083462022.1	173	17.6651	9.07	Bacteria	Actinomycetota	Actinomycetes	Streptomycetales	Streptomycetaceae	Kitasatospora	Kitasatospora griseola
WP_082712413.1	227	24.8846	5.23	Bacteria	Pseudomonadota	Gammaproteobacteria	Vibrionales	Vibrionaceae	Vibrio	Vibrio tritonius
WP_082208409.1	223	23.9841	9.22	Bacteria	Bacillota	Bacilli	Bacillales	Paenibacillaceae	Paenibacillus	Paenibacillus sp. A9
WP_082170522.1	206	22.8477	9.03	Bacteria	Bacillota	Bacilli	Bacillales	Bacillaceae	Bacillus	Unassigned
WP_081970648.1	280	28.0263	8.23	Bacteria	Actinomycetota	Actinomycetes	Micromonosporales	Micromonosporaceae	Dactylosporangium	Dactylosporangium aurantiacum
WP_081898202.1	253	27.4689	9.56	Bacteria	Actinomycetota	Actinomycetes	Streptosporangiales	Streptosporangiaceae	Herbidospora	Herbidospora cretacea
WP_081634336.1	230	25.2877	5.7	Bacteria	Pseudomonadota	Gammaproteobacteria	Enterobacterales	Pectobacteriaceae	Dickeya	Dickeya dianthicola
WP_081001861.1	253	25.9832	8.39	Bacteria	Actinomycetota	Actinomycetes	Micrococcales	Microbacteriaceae	Clavibacter	Clavibacter michiganensis
WP_080163686.1	229	25.2895	5.02	Bacteria	Pseudomonadota	Gammaproteobacteria	Enterobacterales	Pectobacteriaceae	Pectobacterium	Pectobacterium brasiliense
WP_079661603.1	334	34.1711	10.07	Bacteria	Actinomycetota	Actinomycetes	Streptomycetales	Streptomycetaceae	Streptomyces	Streptomyces sp. 3214.6
WP_079532960.1	253	26.4739	9.47	Bacteria	Actinomycetota	Actinomycetes	Micrococcales	Microbacteriaceae	Clavibacter	Clavibacter michiganensis
WP_079431536.1	315	32.0569	9.67	Bacteria	Actinomycetota	Actinomycetes	Streptomycetales	Streptomycetaceae	Streptomyces	Streptomyces sp. Ag109_G2-6
WP_079085695.1	224	24.3502	7.58	Bacteria	Actinomycetota	Actinomycetes	Streptomycetales	Streptomycetaceae	Streptomyces	Streptomyces dysideae
WP_078767157.1	367	40.377	9.91	Bacteria	Bacillota	Clostridia	Eubacteriales	Eubacteriaceae	Eubacterium	Eubacterium uniforme
WP_078655736.1	295	30.9583	7.58	Bacteria	Actinomycetota	Actinomycetes	Streptomycetales	Streptomycetaceae	Streptomyces	Streptomyces fulvoviolaceus
WP_078633870.1	317	32.6715	9.98	Bacteria	Actinomycetota	Actinomycetes	Streptomycetales	Streptomycetaceae	Streptomyces	Streptomyces antibioticus
WP_078613905.1	296	30.8558	5.1	Bacteria	Actinomycetota	Actinomycetes	Streptomycetales	Streptomycetaceae	Streptomyces	Streptomyces ipomoeae
WP_078490630.1	154	15.6923	7.67	Bacteria	Actinomycetota	Actinomycetes	Streptomycetales	Streptomycetaceae	Streptomyces	Streptomyces scopuliridis
WP_077936507.1	343	34.4756	9.93	Bacteria	Actinomycetota	Actinomycetes	Micromonosporales	Micromonosporaceae	Micromonospora	Micromonospora sp. Rc5
WP_077334577.1	233	25.5502	4.69	Bacteria	Pseudomonadota	Gammaproteobacteria	Vibrionales	Vibrionaceae	Vibrio	Vibrio ruber
WP_077245096.1	229	24.8943	6.73	Bacteria	Pseudomonadota	Gammaproteobacteria	Enterobacterales	Pectobacteriaceae	Dickeya	Dickeya dadantii
WP_077004667.1	223	23.9838	8.42	Bacteria	Actinomycetota	Actinomycetes	Pseudonocardiales	Pseudonocardiaceae	Saccharothrix	Saccharothrix sp. ALI-22-I
WP_077003558.1	298	30.7203	5.06	Bacteria	Actinomycetota	Actinomycetes	Pseudonocardiales	Pseudonocardiaceae	Saccharothrix	Saccharothrix sp. ALI-22-I
WP_076763907.1	232	25.7595	9.44	Bacteria	Bacillota	Bacilli	Bacillales	Bacillaceae	Bacillus	Bacillus swezeyi
WP_076457980.1	232	25.5511	9.17	Bacteria	Bacillota	Bacilli	Bacillales	Bacillaceae	Bacillus	Bacillus subtilis
WP_076328220.1	238	25.8622	9.28	Bacteria	Bacillota	Bacilli	Bacillales	Paenibacillaceae	Paenibacillus	Paenibacillus amylolyticus
WP_076318753.1	238	25.8962	9.28	Bacteria	Bacillota	Bacilli	Bacillales	Paenibacillaceae	Paenibacillus	Paenibacillus amylolyticus
WP_075747571.1	232	25.5422	9.45	Bacteria	Bacillota	Bacilli	Bacillales	Bacillaceae	Bacillus	Bacillus cabrialesii
WP_075465096.1	270	29.2233	9.45	Bacteria	Pseudomonadota	Betaproteobacteria	Burkholderiales	Burkholderiaceae	Ralstonia	Ralstonia solanacearum
WP_075454526.1	274	29.2013	9.35	Bacteria	Pseudomonadota	Betaproteobacteria	Burkholderiales	Burkholderiaceae	Ralstonia	Ralstonia solanacearum
WP_075223561.1	232	25.6714	9.58	Bacteria	Bacillota	Bacilli	Bacillales	Bacillaceae	Bacillus	Bacillus licheniformis
WP_075097702.1	234	25.239	4.64	Bacteria	Pseudomonadota	Deltaproteobacteria	Myxococcales	Sandaracinaceae	Sandaracinus	Sandaracinus amylolyticus
WP_075033462.1	318	33.3775	9.77	Bacteria	Actinomycetota	Actinomycetes	Streptomycetales	Streptomycetaceae	Streptomyces	Streptomyces mirabilis
WP_075010024.1	240	26.4126	6.12	Bacteria	Pseudomonadota	Deltaproteobacteria	Myxococcales	Archangiaceae	Stigmatella	Stigmatella aurantiaca
WP_074952243.1	233	25.229	5.6	Bacteria	Pseudomonadota	Deltaproteobacteria	Myxococcales	Myxococcaceae	Myxococcus	Myxococcus fulvus
WP_074371181.1	241	26.4642	4.59	Bacteria	Pseudomonadota	Gammaproteobacteria	Vibrionales	Vibrionaceae	Vibrio	Vibrio spartinae
WP_074317448.1	334	34.2592	9.27	Bacteria	Actinomycetota	Actinomycetes	Micromonosporales	Micromonosporaceae	Micromonospora	Micromonospora cremea
WP_073937160.1	318	32.6643	9.45	Bacteria	Actinomycetota	Actinomycetes	Streptomycetales	Streptomycetaceae	Streptomyces	Streptomyces sp. CB02400
WP_073810444.1	157	16.2285	9.27	Bacteria	Actinomycetota	Actinomycetes	Streptomycetales	Streptomycetaceae	Kitasatospora	Kitasatospora sp. CB01950
WP_073603005.1	227	25.2893	5.66	Bacteria	Pseudomonadota	Gammaproteobacteria	Vibrionales	Vibrionaceae	Vibrio	Vibrio aerogenes
WP_073586473.1	227	25.2852	5.01	Bacteria	Pseudomonadota	Gammaproteobacteria	Vibrionales	Vibrionaceae	Vibrio	Vibrio quintilis
WP_073567441.1	233	25.2734	6.81	Bacteria	Pseudomonadota	Deltaproteobacteria	Myxococcales	Archangiaceae	Archangium	Archangium sp. Cb G35
WP_073425687.1	232	25.6734	9.58	Bacteria	Bacillota	Bacilli	Bacillales	Bacillaceae	Bacillus	Bacillus licheniformis
WP_073253771.1	509	50.6349	5.15	Bacteria	Actinomycetota	Actinomycetes	Cryptosporangiales	Cryptosporangiaceae	Cryptosporangium	Cryptosporangium aurantiacum
WP_072954810.1	232	25.4221	4.63	Bacteria	Pseudomonadota	Gammaproteobacteria	Vibrionales	Vibrionaceae	Vibrio	Vibrio gazogenes
WP_072692956.1	232	25.6532	9.17	Bacteria	Bacillota	Bacilli	Bacillales	Bacillaceae	Bacillus	Bacillus subtilis
WP_072183200.1	232	25.5721	8.92	Bacteria	Bacillota	Bacilli	Bacillales	Bacillaceae	Bacillus	Bacillus spizizenii
WP_072174306.1	232	25.6773	9.17	Bacteria	Bacillota	Bacilli	Bacillales	Bacillaceae	Bacillus	Bacillus subtilis
WP_071900596.1	246	26.1193	8.45	Bacteria	Pseudomonadota	Deltaproteobacteria	Myxococcales	Archangiaceae	Cystobacter	Cystobacter ferrugineus
WP_071899514.1	233	25.0292	6.88	Bacteria	Pseudomonadota	Deltaproteobacteria	Myxococcales	Archangiaceae	Cystobacter	Cystobacter ferrugineus
WP_071659519.1	336	34.3411	9.76	Bacteria	Actinomycetota	Actinomycetes	Streptomycetales	Streptomycetaceae	Streptomyces	Streptomyces humi
WP_071580933.1	232	25.5811	9.3	Bacteria	Bacillota	Bacilli	Bacillales	Bacillaceae	Bacillus	Unassigned
WP_071577872.1	232	25.454	9.19	Bacteria	Bacillota	Bacilli	Bacillales	Bacillaceae	Bacillus	Bacillus sp. FMQ74
WP_071327031.1	327	34.2682	9.02	Bacteria	Actinomycetota	Actinomycetes	Propionibacteriales	Nocardioidaceae	Nocardioides	Nocardioides luteus
WP_071096510.1	323	33.2813	9.79	Bacteria	Actinomycetota	Actinomycetes	Micromonosporales	Micromonosporaceae	Micromonospora	Unassigned
WP_071086739.1	333	33.8839	9.41	Bacteria	Actinomycetota	Actinomycetes	Frankiales	Frankiaceae	Frankia	Frankia colletiae
WP_071061120.1	334	33.3893	6.42	Bacteria	Actinomycetota	Actinomycetes	Frankiales	Frankiaceae	Frankia	Frankia soli
WP_071041224.1	311	31.8045	8.32	Bacteria	Actinomycetota	Actinomycetes	Frankiales	Frankiaceae	Frankia	Frankia sp. EUN1h
WP_071012852.1	268	28.7298	9.28	Bacteria	Pseudomonadota	Betaproteobacteria	Burkholderiales	Burkholderiaceae	Ralstonia	Unassigned
WP_069839341.1	232	25.5812	9.37	Bacteria	Bacillota	Bacilli	Bacillales	Bacillaceae	Bacillus	Bacillus sp. F56
WP_069837541.1	232	25.5731	9.06	Bacteria	Bacillota	Bacilli	Bacillales	Bacillaceae	Bacillus	Bacillus subtilis
WP_069769529.1	331	33.7544	10.13	Bacteria	Actinomycetota	Actinomycetes	Streptomycetales	Streptomycetaceae	Streptomyces	Streptomyces sp. LUP30
WP_069759839.1	317	32.9256	9.16	Bacteria	Actinomycetota	Actinomycetes	Streptomycetales	Streptomycetaceae	Streptomyces	Streptomyces sp. LUP47B
WP_069500562.1	232	25.6593	9.58	Bacteria	Bacillota	Bacilli	Bacillales	Bacillaceae	Bacillus	Bacillus licheniformis
WP_069326689.1	237	25.715	9.06	Bacteria	Bacillota	Bacilli	Bacillales	Paenibacillaceae	Paenibacillus	Unassigned
WP_069166891.1	309	32.4835	6.09	Bacteria	Actinomycetota	Actinomycetes	Corynebacteriales	Nocardiaceae	Nocardia	Nocardia altamirensis
WP_069149688.1	232	25.5962	9.28	Bacteria	Bacillota	Bacilli	Bacillales	Bacillaceae	Bacillus	Bacillus stercoris
WP_069087510.1	332	33.7089	9.88	Bacteria	Actinomycetota	Actinomycetes	Micromonosporales	Micromonosporaceae	Micromonospora	Micromonospora sp. II
WP_068927971.1	242	25.5421	10.25	Bacteria	Actinomycetota	Actinomycetes	Streptosporangiales	Streptosporangiaceae	Planobispora	Planobispora rosea
WP_068902645.1	247	25.9354	10.96	Bacteria	Actinomycetota	Actinomycetes	Streptosporangiales	Streptosporangiaceae	Planomonospora	Planomonospora sphaerica
WP_068501886.1	237	25.6609	9.5	Bacteria	Bacillota	Bacilli	Bacillales	Paenibacillaceae	Paenibacillus	Paenibacillus kribbensis
WP_068054787.1	287	30.1396	5.31	Bacteria	Actinomycetota	Actinomycetes	Corynebacteriales	Nocardiaceae	Nocardia	Nocardia xishanensis
WP_068021855.1	297	31.0011	6.51	Bacteria	Actinomycetota	Actinomycetes	Corynebacteriales	Nocardiaceae	Nocardia	Nocardia mexicana
WP_067838427.1	288	29.8984	4.89	Bacteria	Actinomycetota	Actinomycetes	Corynebacteriales	Nocardiaceae	Nocardia	Nocardia lijiangensis
WP_067778610.1	287	29.9124	4.93	Bacteria	Actinomycetota	Actinomycetes	Corynebacteriales	Nocardiaceae	Nocardia	Nocardia amikacinitolerans
WP_067700811.1	317	32.0788	9.01	Bacteria	Actinomycetota	Actinomycetes	Micromonosporales	Micromonosporaceae	Actinoplanes	Actinoplanes awajinensis
WP_067508083.1	249	28.7888	6.52	Bacteria	Actinomycetota	Actinomycetes	Micromonosporales	Micromonosporaceae	Actinoplanes	Actinoplanes sp. TFC3
WP_067496694.1	328	33.7978	9.19	Bacteria	Actinomycetota	Actinomycetes	Micromonosporales	Micromonosporaceae	Actinoplanes	Actinoplanes sp. TFC3
WP_067444905.1	318	33.3413	9.6	Bacteria	Actinomycetota	Actinomycetes	Streptomycetales	Streptomycetaceae	Streptomyces	Streptomyces lincolnensis
WP_067432144.1	318	32.9949	8.94	Bacteria	Actinomycetota	Actinomycetes	Streptomycetales	Streptomycetaceae	Streptomyces	Streptomyces lincolnensis
WP_067380082.1	315	32.6155	10.3	Bacteria	Actinomycetota	Actinomycetes	Streptomycetales	Streptomycetaceae	Streptomyces	Streptomyces olivochromogenes
WP_067285212.1	317	33.4496	10.06	Bacteria	Actinomycetota	Actinomycetes	Streptomycetales	Streptomycetaceae	Streptomyces	Streptomyces jeddahensis
WP_067251395.1	322	32.7794	10.16	Bacteria	Actinomycetota	Actinomycetes	Streptomycetales	Streptomycetaceae	Streptomyces	Streptomyces sp. DSM 15324
WP_067057193.1	322	32.4085	9.61	Bacteria	Actinomycetota	Actinomycetes	Streptomycetales	Streptomycetaceae	Streptomyces	Streptomyces sp. FXJ1.172
WP_067029723.1	304	31.501	9.27	Bacteria	Actinomycetota	Actinomycetes	Streptomycetales	Streptomycetaceae	Streptomyces	Streptomyces dysideae
WP_066315188.1	476	52.0807	5.24	Bacteria	Bacteroidota	Flavobacteriia	Flavobacteriales	Flavobacteriaceae	Aquimarina	Aquimarina aggregata
WP_066071381.1	357	35.18	9.14	Bacteria	Actinomycetota	Actinomycetes	Frankiales	Frankiaceae	Frankia	Frankia sp. EI5c
WP_066030701.1	235	25.6905	9.46	Bacteria	Bacillota	Bacilli	Bacillales	Bacillaceae	Bacillus	Unassigned
WP_065919511.1	280	28.6963	8.77	Bacteria	Actinomycetota	Actinomycetes	Pseudonocardiales	Pseudonocardiaceae	Lentzea	Lentzea guizhouensis
WP_065919247.1	219	23.9182	9.59	Bacteria	Actinomycetota	Actinomycetes	Pseudonocardiales	Pseudonocardiaceae	Lentzea	Lentzea guizhouensis
WP_065643851.1	232	25.6724	9.64	Bacteria	Bacillota	Bacilli	Bacillales	Bacillaceae	Bacillus	Unassigned
WP_065098344.1	235	25.7776	9.56	Bacteria	Bacillota	Bacilli	Bacillales	Bacillaceae	Bacillus	Bacillus pumilus
WP_065003047.1	323	32.9276	9.35	Bacteria	Actinomycetota	Actinomycetes	Streptomycetales	Streptomycetaceae	Streptomyces	Streptomyces sp. H-KF8
WP_064045588.1	274	29.0751	9.27	Bacteria	Pseudomonadota	Betaproteobacteria	Burkholderiales	Burkholderiaceae	Ralstonia	Ralstonia solanacearum
WP_063906761.1	232	25.6694	9.58	Bacteria	Bacillota	Bacilli	Bacillales	Bacillaceae	Bacillus	Bacillus licheniformis
WP_063838357.1	162	16.5537	9.18	Bacteria	Actinomycetota	Actinomycetes	Pseudonocardiales	Pseudonocardiaceae	Saccharothrix	Saccharothrix sp. ST-888
WP_063749025.1	161	16.0306	4.4	Bacteria	Actinomycetota	Actinomycetes	Streptomycetales	Streptomycetaceae	Streptomyces	Streptomyces sp. NRRL B-24484
WP_063748935.1	308	30.5446	9.08	Bacteria	Actinomycetota	Actinomycetes	Streptomycetales	Streptomycetaceae	Streptomyces	Streptomyces sp. NRRL B-24484
WP_063346414.1	161	16.5688	8.75	Bacteria	Actinomycetota	Actinomycetes	Streptomycetales	Streptomycetaceae	Streptomyces	Streptomyces sp. MJM8645
WP_063335139.1	232	25.5811	9.04	Bacteria	Bacillota	Bacilli	Bacillales	Bacillaceae	Bacillus	Bacillus subtilis
WP_063037521.1	311	32.9375	5.73	Bacteria	Actinomycetota	Actinomycetes	Corynebacteriales	Nocardiaceae	Nocardia	Nocardia pseudovaccinii
WP_062926246.1	318	33.2805	10.19	Bacteria	Actinomycetota	Actinomycetes	Streptomycetales	Streptomycetaceae	Streptomyces	Streptomyces qaidamensis
WP_062835721.1	238	25.8752	9.38	Bacteria	Bacillota	Bacilli	Bacillales	Paenibacillaceae	Paenibacillus	Unassigned
WP_062715563.1	320	33.2905	9.92	Bacteria	Actinomycetota	Actinomycetes	Streptomycetales	Streptomycetaceae	Streptomyces	Streptomyces regalis
WP_062645389.1	330	33.2999	9.87	Bacteria	Actinomycetota	Actinomycetes	Streptomycetales	Streptomycetaceae	Streptomyces	Streptomyces sp. NBRC 110468
WP_062339935.1	242	25.842	8.81	Bacteria	Actinomycetota	Actinomycetes	Streptosporangiales	Streptosporangiaceae	Herbidospora	Herbidospora sakaeratensis
WP_062240456.1	322	33.5289	10.09	Bacteria	Actinomycetota	Actinomycetes	Streptomycetales	Streptomycetaceae	Streptomyces	Streptomyces griseorubiginosus
WP_062039790.1	317	32.8745	9.28	Bacteria	Actinomycetota	Actinomycetes	Streptomycetales	Streptomycetaceae	Streptomyces	Streptomyces canus
WP_062020808.1	322	33.5539	10.15	Bacteria	Actinomycetota	Actinomycetes	Streptomycetales	Streptomycetaceae	Streptomyces	Streptomyces griseorubiginosus
WP_061919509.1	314	31.9056	9.8	Bacteria	Actinomycetota	Actinomycetes	Streptomycetales	Streptomycetaceae	Streptomyces	Streptomyces bungoensis
WP_061669738.1	232	25.509	9.49	Bacteria	Bacillota	Bacilli	Bacillales	Bacillaceae	Bacillus	Bacillus atrophaeus
WP_061571943.1	232	25.4519	9.44	Bacteria	Bacillota	Bacilli	Bacillales	Bacillaceae	Bacillus	Bacillus atrophaeus
WP_061334585.1	322	33.8326	9.66	Bacteria	Actinomycetota	Actinomycetes	Streptomycetales	Streptomycetaceae	Streptomyces	Unassigned
WP_061186349.1	232	25.5571	8.92	Bacteria	Bacillota	Bacilli	Bacillales	Bacillaceae	Bacillus	Bacillus spizizenii
WP_060905984.1	322	33.8045	9.66	Bacteria	Actinomycetota	Actinomycetes	Streptomycetales	Streptomycetaceae	Streptomyces	Streptomyces scabiei
WP_060893389.1	321	33.6238	10.13	Bacteria	Actinomycetota	Actinomycetes	Streptomycetales	Streptomycetaceae	Streptomyces	Streptomyces europaeiscabiei
WP_060892077.1	323	33.1839	9.63	Bacteria	Actinomycetota	Actinomycetes	Streptomycetales	Streptomycetaceae	Streptomyces	Streptomyces europaeiscabiei
WP_060887606.1	323	33.2399	9.69	Bacteria	Actinomycetota	Actinomycetes	Streptomycetales	Streptomycetaceae	Streptomyces	Streptomyces caniscabiei
WP_060596781.1	235	25.6765	9.46	Bacteria	Bacillota	Bacilli	Bacillales	Bacillaceae	Bacillus	Unassigned
WP_060398757.1	232	25.4851	9.3	Bacteria	Bacillota	Bacilli	Bacillales	Bacillaceae	Bacillus	Unassigned
WP_059418846.1	319	33.5739	9.92	Bacteria	Actinomycetota	Actinomycetes	Streptomycetales	Streptomycetaceae	Streptomyces	Streptomyces azureus
WP_059336531.1	232	25.4091	9.26	Bacteria	Bacillota	Bacilli	Bacillales	Bacillaceae	Bacillus	Bacillus halotolerans
WP_059293236.1	232	25.3651	9.34	Bacteria	Bacillota	Bacilli	Bacillales	Bacillaceae	Bacillus	Bacillus halotolerans
WP_059204090.1	317	32.9325	9.18	Bacteria	Actinomycetota	Actinomycetes	Streptomycetales	Streptomycetaceae	Streptomyces	Unassigned
WP_059191593.1	322	32.3261	10.14	Bacteria	Actinomycetota	Actinomycetes	Streptomycetales	Streptomycetaceae	Streptomyces	Streptomyces antibioticus
WP_059122331.1	209	23.0324	4.8	Bacteria	Pseudomonadota	Gammaproteobacteria	Vibrionales	Vibrionaceae	Vibrio	Vibrio sp. MEBiC08052
WP_059083930.1	319	33.3296	10.45	Bacteria	Actinomycetota	Actinomycetes	Streptomycetales	Streptomycetaceae	Streptomyces	Streptomyces scabiei
WP_059080816.1	322	33.7225	9.79	Bacteria	Actinomycetota	Actinomycetes	Streptomycetales	Streptomycetaceae	Streptomyces	Streptomyces scabiei
WP_058920649.1	316	32.9063	10.55	Bacteria	Actinomycetota	Actinomycetes	Streptomycetales	Streptomycetaceae	Streptomyces	Streptomyces sp. CdTB01
WP_058336681.1	235	25.8075	9.17	Bacteria	Bacillota	Bacilli	Bacillales	Bacillaceae	Bacillus	Unassigned
WP_058014755.1	235	25.7215	9.33	Bacteria	Bacillota	Bacilli	Bacillales	Bacillaceae	Bacillus	Unassigned
WP_057682423.1	584	63.6086	6.83	Bacteria	Pseudomonadota	Gammaproteobacteria	Xanthomonadales	Xanthomonadaceae	Xylella	Xylella fastidiosa
WP_057613138.1	317	32.9436	9.36	Bacteria	Actinomycetota	Actinomycetes	Streptomycetales	Streptomycetaceae	Streptomyces	Streptomyces sp. Root369
WP_057600739.1	331	33.5171	10.02	Bacteria	Actinomycetota	Actinomycetes	Streptomycetales	Streptomycetaceae	Streptomyces	Streptomyces sp. Root1310
WP_057578965.1	328	33.1118	9.98	Bacteria	Actinomycetota	Actinomycetes	Streptomycetales	Streptomycetaceae	Streptomyces	Streptomyces sp. Root264
WP_057234981.1	301	30.5224	8.47	Bacteria	Actinomycetota	Actinomycetes	Streptomycetales	Streptomycetaceae	Kitasatospora	Unassigned
WP_056808760.1	334	34.5641	5.3	Bacteria	Pseudomonadota	Betaproteobacteria	Burkholderiales	Unassigned	Rhizobacter	Unassigned
WP_056671494.1	323	33.4529	5.15	Bacteria	Pseudomonadota	Betaproteobacteria	Burkholderiales	Unassigned	Rhizobacter	Rhizobacter sp. Root1221
WP_056038812.1	235	25.38	9.25	Bacteria	Bacillota	Bacilli	Bacillales	Paenibacillaceae	Paenibacillus	Paenibacillus sp. Leaf72
WP_055715899.1	322	33.5474	10.51	Bacteria	Actinomycetota	Actinomycetes	Streptomycetales	Streptomycetaceae	Streptomyces	Streptomyces torulosus
WP_055707664.1	322	32.3855	9.74	Bacteria	Actinomycetota	Actinomycetes	Streptomycetales	Streptomycetaceae	Streptomyces	Streptomyces puniciscabiei
WP_055692675.1	215	22.3576	6.65	Bacteria	Actinomycetota	Actinomycetes	Streptomycetales	Streptomycetaceae	Streptomyces	Streptomyces prasinus
WP_055633779.1	323	33.1459	10.19	Bacteria	Actinomycetota	Actinomycetes	Streptomycetales	Streptomycetaceae	Streptomyces	Streptomyces griseoruber
WP_055611188.1	317	33.3094	10.31	Bacteria	Actinomycetota	Actinomycetes	Streptomycetales	Streptomycetaceae	Streptomyces	Streptomyces phaeochromogenes
WP_055542486.1	322	33.4743	10.34	Bacteria	Actinomycetota	Actinomycetes	Streptomycetales	Streptomycetaceae	Streptomyces	Streptomyces neyagawaensis
WP_055531093.1	324	33.7036	9.6	Bacteria	Actinomycetota	Actinomycetes	Streptomycetales	Streptomycetaceae	Streptomyces	Streptomyces graminilatus
WP_055517986.1	322	33.4752	10.12	Bacteria	Actinomycetota	Actinomycetes	Streptomycetales	Streptomycetaceae	Streptomyces	Streptomyces ossamyceticus
WP_055397781.1	264	26.7428	5.77	Bacteria	Pseudomonadota	Betaproteobacteria	Burkholderiales	Comamonadaceae	Acidovorax	Acidovorax sp. SD340
WP_054537425.1	273	30.178	8.64	Bacteria	Chloroflexi	Chloroflexia	Herpetosiphonales	Herpetosiphonaceae	Herpetosiphon	Herpetosiphon geysericola
WP_053847198.1	320	33.1404	10.48	Bacteria	Actinomycetota	Actinomycetes	Streptomycetales	Streptomycetaceae	Streptomyces	Streptomyces sp. NRRL B-24085
WP_053845206.1	336	35.3266	5.87	Bacteria	Pseudomonadota	Betaproteobacteria	Burkholderiales	Comamonadaceae	Acidovorax	Acidovorax avenae
WP_053751122.1	304	31.3426	8.2	Bacteria	Actinomycetota	Actinomycetes	Streptomycetales	Streptomycetaceae	Streptomyces	Streptomyces sp. MMG1533
WP_053743036.1	340	35.2338	10.45	Bacteria	Actinomycetota	Actinomycetes	Streptomycetales	Streptomycetaceae	Streptomyces	Streptomyces sp. NRRL WC-3618
WP_053735391.1	286	29.5313	8.75	Bacteria	Actinomycetota	Actinomycetes	Corynebacteriales	Nocardiaceae	Nocardia	Nocardia sp. NRRL S-836
WP_053721902.1	291	29.7965	5.24	Bacteria	Actinomycetota	Actinomycetes	Pseudonocardiales	Pseudonocardiaceae	Saccharothrix	Saccharothrix sp. NRRL B-16348
WP_053709535.1	303	31.307	9.83	Bacteria	Actinomycetota	Actinomycetes	Streptomycetales	Streptomycetaceae	Streptomyces	Streptomyces sp. NRRL B-3648
WP_053674062.1	315	32.8169	10.13	Bacteria	Actinomycetota	Actinomycetes	Streptomycetales	Streptomycetaceae	Streptomyces	Streptomyces sp. NRRL B-1140
WP_053671246.1	319	33.3977	10.33	Bacteria	Actinomycetota	Actinomycetes	Streptomycetales	Streptomycetaceae	Streptomyces	Streptomyces sp. NRRL B-1140
WP_053655564.1	336	34.6687	9.32	Bacteria	Actinomycetota	Actinomycetes	Micromonosporales	Micromonosporaceae	Micromonospora	Micromonospora sp. NRRL B-16802
WP_053653208.1	308	31.4122	9.53	Bacteria	Actinomycetota	Actinomycetes	Micromonosporales	Micromonosporaceae	Micromonospora	Micromonospora sp. NRRL B-16802
WP_053200673.1	323	33.3193	9.81	Bacteria	Actinomycetota	Actinomycetes	Streptomycetales	Streptomycetaceae	Streptomyces	Streptomyces viridochromogenes
WP_053066978.1	233	25.1512	6.42	Bacteria	Pseudomonadota	Deltaproteobacteria	Myxococcales	Archangiaceae	Archangium	Archangium gephyra
WP_053013886.1	257	26.7816	6.35	Bacteria	Pseudomonadota	Betaproteobacteria	Burkholderiales	Sphaerotilaceae	Schlegelella	Schlegelella brevitalea
WP_052829981.1	341	36.4012	4.05	Bacteria	Pseudomonadota	Gammaproteobacteria	Oceanospirillales	Saccharospirillaceae	Gynuella	Gynuella sunshinyii
WP_052744843.1	289	29.39	10.13	Bacteria	Actinomycetota	Actinomycetes	Micromonosporales	Micromonosporaceae	Micromonospora	Micromonospora sp. HK10
WP_052683141.1	223	24.0899	8.55	Bacteria	Actinomycetota	Actinomycetes	Streptomycetales	Streptomycetaceae	Streptomyces	Unassigned
WP_052663187.1	165	16.8039	5.71	Bacteria	Actinomycetota	Actinomycetes	Micrococcales	Microbacteriaceae	Clavibacter	Clavibacter michiganensis
WP_052411285.1	309	32.3933	9.32	Bacteria	Actinomycetota	Actinomycetes	Streptomycetales	Streptomycetaceae	Streptomyces	Streptomyces sp. NRRL S-118
WP_052383246.1	308	32.4824	5.55	Bacteria	Actinomycetota	Actinomycetes	Corynebacteriales	Nocardiaceae	Nocardia	Nocardia brasiliensis
WP_052280868.1	308	32.5113	5.53	Bacteria	Actinomycetota	Actinomycetes	Corynebacteriales	Nocardiaceae	Nocardia	Nocardia vulneris
WP_052129167.1	252	26.0483	8.39	Bacteria	Actinomycetota	Actinomycetes	Micrococcales	Microbacteriaceae	Clavibacter	Clavibacter michiganensis
WP_052032455.1	329	34.135	9.69	Bacteria	Actinomycetota	Actinomycetes	Streptomycetales	Streptomycetaceae	Streptomyces	Streptomyces viridochromogenes
WP_051948692.1	223	23.9657	7.6	Bacteria	Actinomycetota	Actinomycetes	Streptomycetales	Streptomycetaceae	Streptomyces	Streptomyces scabiei
WP_051937657.1	319	33.3617	10.42	Bacteria	Actinomycetota	Actinomycetes	Streptomycetales	Streptomycetaceae	Streptomyces	Unassigned
WP_051869560.1	299	30.8634	8.98	Bacteria	Actinomycetota	Actinomycetes	Streptomycetales	Streptomycetaceae	Streptomyces	Streptomyces resistomycificus
WP_051866281.1	224	24.17	8.15	Bacteria	Actinomycetota	Actinomycetes	Streptomycetales	Streptomycetaceae	Streptomyces	Streptomyces griseus
WP_051834058.1	317	33.2224	10.54	Bacteria	Actinomycetota	Actinomycetes	Streptomycetales	Streptomycetaceae	Streptomyces	Streptomyces sp. NRRL S-646
WP_051830482.1	161	16.5789	9.28	Bacteria	Actinomycetota	Actinomycetes	Streptomycetales	Streptomycetaceae	Streptomyces	Unassigned
WP_051824683.1	161	16.5738	9.33	Bacteria	Actinomycetota	Actinomycetes	Streptomycetales	Streptomycetaceae	Kitasatospora	Kitasatospora aureofaciens
WP_051814577.1	315	33.0941	9.87	Bacteria	Actinomycetota	Actinomycetes	Streptomycetales	Streptomycetaceae	Streptomyces	Streptomyces iakyrus
WP_051813398.1	157	16.1295	8.8	Bacteria	Actinomycetota	Actinomycetes	Streptomycetales	Streptomycetaceae	Kitasatospora	Kitasatospora sp. MBT63
WP_051809964.1	305	30.4401	8.96	Bacteria	Actinomycetota	Actinomycetes	Micromonosporales	Micromonosporaceae	Actinoplanes	Actinoplanes subtropicus
WP_051790232.1	303	31.3571	9.83	Bacteria	Actinomycetota	Actinomycetes	Streptomycetales	Streptomycetaceae	Streptomyces	Streptomyces sp. NRRL S-1022
WP_051766571.1	211	22.526	6.88	Bacteria	Actinomycetota	Actinomycetes	Pseudonocardiales	Pseudonocardiaceae	Saccharothrix	Saccharothrix syringae
WP_051742054.1	160	16.5228	9	Bacteria	Actinomycetota	Actinomycetes	Streptomycetales	Streptomycetaceae	Kitasatospora	Unassigned
WP_051735655.1	320	33.6898	10.34	Bacteria	Actinomycetota	Actinomycetes	Streptomycetales	Streptomycetaceae	Streptomyces	Streptomyces sp. NRRL B-3229
WP_051728076.1	308	32.4773	5.4	Bacteria	Actinomycetota	Actinomycetes	Corynebacteriales	Nocardiaceae	Nocardia	Nocardia brasiliensis
WP_051723905.1	311	31.8064	9.41	Bacteria	Actinomycetota	Actinomycetes	Micromonosporales	Micromonosporaceae	Micromonospora	Micromonospora chokoriensis
WP_051709956.1	161	16.4708	9.12	Bacteria	Actinomycetota	Actinomycetes	Streptomycetales	Streptomycetaceae	Streptomyces	Streptomyces sp. NRRL S-350
WP_051680748.1	225	24.7474	5.03	Bacteria	Pseudomonadota	Gammaproteobacteria	Vibrionales	Vibrionaceae	Vibrio	Vibrio rhizosphaerae
WP_051652659.1	161	16.4267	9.05	Bacteria	Actinomycetota	Actinomycetes	Streptomycetales	Streptomycetaceae	Kitasatospora	Kitasatospora cheerisanensis
WP_051632064.1	232	25.9062	8.61	Bacteria	Pseudomonadota	Betaproteobacteria	Burkholderiales	Sphaerotilaceae	Sphaerotilus	Sphaerotilus natans
WP_051629379.1	253	26.4858	9.32	Bacteria	Actinomycetota	Actinomycetes	Micrococcales	Microbacteriaceae	Clavibacter	Unassigned
WP_051569668.1	483	48.7767	4.73	Bacteria	Actinomycetota	Actinomycetes	Cryptosporangiales	Cryptosporangiaceae	Cryptosporangium	Cryptosporangium arvum
WP_051543089.1	262	27.9059	4.57	Bacteria	Pseudomonadota	Gammaproteobacteria	Thiotrichales	Thiotrichaceae	Thiothrix	Thiothrix lacustris
WP_051536039.1	538	58.1688	4.43	Bacteria	Bacillota	Clostridia	Eubacteriales	Oscillospiraceae	Ruminococcus	Ruminococcus flavefaciens
WP_051466377.1	311	31.8756	8.32	Bacteria	Actinomycetota	Actinomycetes	Frankiales	Frankiaceae	Frankia	Frankia saprophytica
WP_051457886.1	279	29.2352	10.94	Bacteria	Actinomycetota	Actinomycetes	Streptosporangiales	Streptosporangiaceae	Microbispora	Microbispora sp. ATCC PTA-5024
WP_051311143.1	223	25.1826	10.43	Bacteria	Pseudomonadota	Gammaproteobacteria	Oceanospirillales	Zooshikellaceae	Zooshikella	Zooshikella ganghwensis
WP_051256845.1	246	26.2195	8.14	Bacteria	Pseudomonadota	Deltaproteobacteria	Myxococcales	Archangiaceae	Cystobacter	Cystobacter fuscus
WP_051187664.1	305	32.0877	5.59	Bacteria	Actinomycetota	Actinomycetes	Corynebacteriales	Nocardiaceae	Nocardia	Nocardia tenerifensis
WP_051046470.1	289	30.9562	5.37	Bacteria	Actinomycetota	Actinomycetes	Corynebacteriales	Nocardiaceae	Nocardia	Nocardia asiatica
WP_050398797.1	322	33.395	9.46	Bacteria	Actinomycetota	Actinomycetes	Streptomycetales	Streptomycetaceae	Streptomyces	Unassigned
WP_050370620.1	337	34.2749	9.66	Bacteria	Actinomycetota	Actinomycetes	Streptomycetales	Streptomycetaceae	Streptomyces	Streptomyces acidiscabies
WP_050370046.1	256	27.5188	7.61	Bacteria	Actinomycetota	Actinomycetes	Streptomycetales	Streptomycetaceae	Streptomyces	Streptomyces acidiscabies
WP_049949532.1	425	43.0528	4.84	Bacteria	Pseudomonadota	Deltaproteobacteria	Myxococcales	Polyangiaceae	Sorangium	Sorangium cellulosum
WP_049875826.1	319	33.3917	10.42	Bacteria	Actinomycetota	Actinomycetes	Streptomycetales	Streptomycetaceae	Streptomyces	Unassigned
WP_049854018.1	230	25.0255	6.73	Bacteria	Pseudomonadota	Gammaproteobacteria	Enterobacterales	Pectobacteriaceae	Dickeya	Dickeya fangzhongdai
WP_049828188.1	237	25.8361	9.19	Bacteria	Bacillota	Bacilli	Bacillales	Paenibacillaceae	Paenibacillus	Paenibacillus polymyxa
WP_049656984.1	161	16.5759	8.95	Bacteria	Actinomycetota	Actinomycetes	Streptomycetales	Streptomycetaceae	Unassigned	Unassigned
WP_048585832.1	323	33.3003	9.74	Bacteria	Actinomycetota	Actinomycetes	Streptomycetales	Streptomycetaceae	Streptomyces	Streptomyces viridochromogenes
WP_048355312.1	232	25.6374	9.74	Bacteria	Bacillota	Bacilli	Bacillales	Bacillaceae	Bacillus	Bacillus glycinifermentans
WP_048260067.1	229	25.1884	4.9	Bacteria	Pseudomonadota	Gammaproteobacteria	Enterobacterales	Pectobacteriaceae	Pectobacterium	Pectobacterium peruviense
WP_047892392.1	275	28.6411	9.81	Bacteria	Actinomycetota	Actinomycetes	Micromonosporales	Micromonosporaceae	Micromonospora	Micromonospora sp. RV43
WP_047861752.1	206	22.6455	6.81	Bacteria	Pseudomonadota	Deltaproteobacteria	Myxococcales	Archangiaceae	Archangium	Archangium gephyra
WP_046707567.1	319	33.4396	10.13	Bacteria	Actinomycetota	Actinomycetes	Streptomycetales	Streptomycetaceae	Streptomyces	Streptomyces europaeiscabiei
WP_046707077.1	323	33.1438	9.63	Bacteria	Actinomycetota	Actinomycetes	Streptomycetales	Streptomycetaceae	Streptomyces	Streptomyces europaeiscabiei
WP_046663304.1	232	25.7354	9.36	Bacteria	Bacillota	Bacilli	Bacillales	Bacillaceae	Bacillus	Unassigned
WP_046418556.1	584	63.7687	6.4	Bacteria	Pseudomonadota	Gammaproteobacteria	Xanthomonadales	Xanthomonadaceae	Xylella	Xylella fastidiosa
WP_046387311.1	161	16.5337	9.16	Bacteria	Actinomycetota	Actinomycetes	Streptomycetales	Streptomycetaceae	Kitasatospora	Kitasatospora aureofaciens
WP_046343911.1	235	25.8036	9.17	Bacteria	Bacillota	Bacilli	Bacillales	Bacillaceae	Bacillus	Unassigned
WP_046230533.1	235	25.393	9.25	Bacteria	Bacillota	Bacilli	Bacillales	Paenibacillaceae	Paenibacillus	Paenibacillus algorifonticola
WP_046129567.1	232	25.6394	9.6	Bacteria	Bacillota	Bacilli	Bacillales	Bacillaceae	Bacillus	Unassigned
WP_045878606.1	315	32.5282	6.42	Bacteria	Actinomycetota	Actinomycetes	Frankiales	Frankiaceae	Frankia	Frankia sp. DC12
WP_045695537.1	161	16.656	9.33	Bacteria	Actinomycetota	Actinomycetes	Streptomycetales	Streptomycetaceae	Streptomyces	Streptomyces rubellomurinus
WP_045563195.1	323	33.3419	9.6	Bacteria	Actinomycetota	Actinomycetes	Streptomycetales	Streptomycetaceae	Streptomyces	Streptomyces sp. FxanaA7
WP_044232311.1	265	29.2911	8.38	Bacteria	Chloroflexi	Chloroflexia	Chloroflexales	Chloroflexaceae	Chloroflexus	Chloroflexus sp. Y-396-1
WP_044187803.1	238	25.7089	6.31	Bacteria	Pseudomonadota	Deltaproteobacteria	Myxococcales	Archangiaceae	Hyalangium	Hyalangium minutum
WP_044155645.1	232	25.4231	9.26	Bacteria	Bacillota	Bacilli	Bacillales	Bacillaceae	Bacillus	Unassigned
WP_044141052.1	235	25.7396	9.56	Bacteria	Bacillota	Bacilli	Bacillales	Bacillaceae	Bacillus	Unassigned
WP_043962194.1	343	34.3374	9.84	Bacteria	Actinomycetota	Actinomycetes	Micromonosporales	Micromonosporaceae	Micromonospora	Micromonospora haikouensis
WP_043945195.1	274	29.1212	9.35	Bacteria	Pseudomonadota	Betaproteobacteria	Burkholderiales	Burkholderiaceae	Ralstonia	Ralstonia solanacearum
WP_043928092.1	232	25.6874	9.58	Bacteria	Bacillota	Bacilli	Bacillales	Bacillaceae	Bacillus	Bacillus haynesii
WP_043719799.1	348	35.1802	9.38	Bacteria	Actinomycetota	Actinomycetes	Micromonosporales	Micromonosporaceae	Micromonospora	Micromonospora maris
WP_043714506.1	248	26.8329	7.59	Bacteria	Actinomycetota	Actinomycetes	Pseudonocardiales	Pseudonocardiaceae	Kutzneria	Kutzneria sp. 744
WP_043662758.1	307	31.539	9.33	Bacteria	Actinomycetota	Actinomycetes	Streptomycetales	Streptomycetaceae	Streptomyces	Streptomyces xylophagus
WP_043521916.1	324	32.6386	9.23	Bacteria	Actinomycetota	Actinomycetes	Micromonosporales	Micromonosporaceae	Actinoplanes	Actinoplanes utahensis
WP_043394862.1	233	25.2463	6.31	Bacteria	Pseudomonadota	Deltaproteobacteria	Myxococcales	Archangiaceae	Archangium	Archangium violaceum
WP_043326159.1	332	33.7299	9.79	Bacteria	Actinomycetota	Actinomycetes	Micromonosporales	Micromonosporaceae	Micromonospora	Unassigned
WP_042975963.1	232	25.6231	9.07	Bacteria	Bacillota	Bacilli	Bacillales	Bacillaceae	Bacillus	Bacillus subtilis
WP_042862058.1	230	24.9704	6.72	Bacteria	Pseudomonadota	Gammaproteobacteria	Enterobacterales	Pectobacteriaceae	Dickeya	Dickeya sp. NCPPB 3274
WP_042590418.1	274	29.0951	9.27	Bacteria	Pseudomonadota	Betaproteobacteria	Burkholderiales	Burkholderiaceae	Ralstonia	Ralstonia solanacearum
WP_042462939.1	584	63.6685	6.4	Bacteria	Pseudomonadota	Gammaproteobacteria	Xanthomonadales	Xanthomonadaceae	Xylella	Xylella fastidiosa
WP_042369885.1	313	32.2804	10.32	Bacteria	Actinomycetota	Actinomycetes	Streptomycetales	Streptomycetaceae	Streptacidiphilus	Streptacidiphilus neutrinimicus
WP_042166134.1	318	32.4141	10.03	Bacteria	Actinomycetota	Actinomycetes	Streptomycetales	Streptomycetaceae	Streptomyces	Unassigned
WP_041831952.1	303	31.7074	9.56	Bacteria	Actinomycetota	Actinomycetes	Micromonosporales	Micromonosporaceae	Actinoplanes	Actinoplanes sp. N902-109
WP_041828084.1	337	35.4265	5.37	Bacteria	Pseudomonadota	Betaproteobacteria	Burkholderiales	Comamonadaceae	Acidovorax	Acidovorax citrulli
WP_041335464.1	232	25.6513	9.26	Bacteria	Bacillota	Bacilli	Bacillales	Bacillaceae	Bacillus	Bacillus subtilis
WP_041052907.1	232	25.5911	9.06	Bacteria	Bacillota	Bacilli	Bacillales	Bacillaceae	Bacillus	Unassigned
WP_040103278.1	237	25.8342	9.4	Bacteria	Bacillota	Bacilli	Bacillales	Paenibacillaceae	Paenibacillus	Unassigned
WP_040082974.1	232	25.5952	9.37	Bacteria	Bacillota	Bacilli	Bacillales	Bacillaceae	Bacillus	Unassigned
WP_040000979.1	231	25.2747	5.87	Bacteria	Pseudomonadota	Gammaproteobacteria	Enterobacterales	Pectobacteriaceae	Dickeya	Dickeya chrysanthemi
WP_039963993.1	235	25.8235	9.07	Bacteria	Bacillota	Bacilli	Bacillales	Bacillaceae	Bacillus	Bacillus altitudinis
WP_039934907.1	323	33.9502	10.33	Bacteria	Actinomycetota	Actinomycetes	Streptomycetales	Streptomycetaceae	Streptomyces	Streptomyces viridochromogenes
WP_039537541.1	229	25.2735	5.18	Bacteria	Pseudomonadota	Gammaproteobacteria	Enterobacterales	Pectobacteriaceae	Pectobacterium	Pectobacterium carotovorum
WP_039496258.1	229	25.3025	5.37	Bacteria	Pseudomonadota	Gammaproteobacteria	Enterobacterales	Pectobacteriaceae	Pectobacterium	Pectobacterium brasiliense
WP_039358705.1	229	25.2605	5.03	Bacteria	Pseudomonadota	Gammaproteobacteria	Enterobacterales	Pectobacteriaceae	Pectobacterium	Pectobacterium actinidiae
WP_039269146.1	237	25.8481	9.32	Bacteria	Bacillota	Bacilli	Bacillales	Paenibacillaceae	Paenibacillus	Paenibacillus polymyxa
WP_039074132.1	232	25.4109	8.74	Bacteria	Bacillota	Bacilli	Bacillales	Bacillaceae	Bacillus	Bacillus sp. MSP13
WP_038917158.1	231	25.2117	8.35	Bacteria	Pseudomonadota	Gammaproteobacteria	Enterobacterales	Pectobacteriaceae	Dickeya	Dickeya zeae
WP_038909825.1	229	24.8482	6.73	Bacteria	Pseudomonadota	Gammaproteobacteria	Enterobacterales	Pectobacteriaceae	Dickeya	Dickeya dadantii
WP_038902668.1	229	24.8342	6.73	Bacteria	Pseudomonadota	Gammaproteobacteria	Enterobacterales	Pectobacteriaceae	Dickeya	Dickeya dadantii
WP_038668498.1	230	24.9984	6.73	Bacteria	Pseudomonadota	Gammaproteobacteria	Enterobacterales	Pectobacteriaceae	Dickeya	Unassigned
WP_038429083.1	232	25.6362	9.27	Bacteria	Bacillota	Bacilli	Bacillales	Bacillaceae	Bacillus	Unassigned
WP_038269744.1	591	63.8659	6.31	Bacteria	Pseudomonadota	Gammaproteobacteria	Xanthomonadales	Xanthomonadaceae	Xylella	Xylella taiwanensis
WP_037902893.1	319	33.2164	9.93	Bacteria	Actinomycetota	Actinomycetes	Streptomycetales	Streptomycetaceae	Streptomyces	Unassigned
WP_037729337.1	298	30.8137	9.86	Bacteria	Actinomycetota	Actinomycetes	Streptomycetales	Streptomycetaceae	Streptomyces	Unassigned
WP_037729148.1	322	33.7746	9.64	Bacteria	Actinomycetota	Actinomycetes	Streptomycetales	Streptomycetaceae	Streptomyces	Streptomyces scabiei
WP_037704836.1	322	32.9586	9.6	Bacteria	Actinomycetota	Actinomycetes	Streptomycetales	Streptomycetaceae	Streptomyces	Streptomyces scabiei
WP_037669922.1	327	33.8679	10.1	Bacteria	Actinomycetota	Actinomycetes	Streptomycetales	Streptomycetaceae	Streptomyces	Streptomyces griseus
WP_037624304.1	326	33.6524	10.3	Bacteria	Actinomycetota	Actinomycetes	Streptomycetales	Streptomycetaceae	Streptomyces	Streptomyces aureus
WP_036668609.1	238	25.8802	9.28	Bacteria	Bacillota	Bacilli	Bacillales	Paenibacillaceae	Paenibacillus	Unassigned
WP_036617320.1	238	25.8481	9.28	Bacteria	Bacillota	Bacilli	Bacillales	Paenibacillaceae	Paenibacillus	Unassigned
WP_035842652.1	341	34.271	9.11	Bacteria	Actinomycetota	Actinomycetes	Streptomycetales	Streptomycetaceae	Kitasatospora	Kitasatospora azatica
WP_035803818.1	342	34.142	8.87	Bacteria	Actinomycetota	Actinomycetes	Streptomycetales	Streptomycetaceae	Kitasatospora	Kitasatospora mediocidica
WP_035702853.1	235	25.7735	9.26	Bacteria	Bacillota	Bacilli	Bacillales	Bacillaceae	Bacillus	Bacillus altitudinis
WP_035390737.1	235	25.8376	9.26	Bacteria	Bacillota	Bacilli	Bacillales	Bacillaceae	Bacillus	Unassigned
WP_035345988.1	230	24.8824	8.87	Bacteria	Pseudomonadota	Gammaproteobacteria	Enterobacterales	Pectobacteriaceae	Dickeya	Dickeya aquatica
WP_035175530.1	232	25.4499	9.44	Bacteria	Bacillota	Bacilli	Bacillales	Bacillaceae	Bacillus	Bacillus atrophaeus
WP_034718248.1	232	25.466	9.44	Bacteria	Bacillota	Bacilli	Bacillales	Bacillaceae	Bacillus	Bacillus atrophaeus
WP_034661179.1	235	25.7365	9.46	Bacteria	Bacillota	Bacilli	Bacillales	Bacillaceae	Bacillus	Bacillus pumilus
WP_033568857.1	230	25.1406	6.13	Bacteria	Pseudomonadota	Gammaproteobacteria	Enterobacterales	Pectobacteriaceae	Dickeya	Dickeya undicola
WP_033347561.1	337	33.9639	8.9	Bacteria	Actinomycetota	Actinomycetes	Streptomycetales	Streptomycetaceae	Kitasatospora	Kitasatospora aureofaciens
WP_033318472.1	318	33.6931	10.49	Bacteria	Actinomycetota	Actinomycetes	Streptomycetales	Streptomycetaceae	Streptomyces	Streptomyces yerevanensis
WP_033310647.1	318	33.1002	10.07	Bacteria	Actinomycetota	Actinomycetes	Streptomycetales	Streptomycetaceae	Streptomyces	Streptomyces iakyrus
WP_033279658.1	307	31.6032	9.12	Bacteria	Actinomycetota	Actinomycetes	Streptomycetales	Streptomycetaceae	Streptomyces	Streptomyces sp. NRRL F-525
WP_033112318.1	229	24.8642	6.73	Bacteria	Pseudomonadota	Gammaproteobacteria	Enterobacterales	Pectobacteriaceae	Dickeya	Dickeya dadantii
WP_033071517.1	229	25.2484	5.02	Bacteria	Pseudomonadota	Gammaproteobacteria	Enterobacterales	Pectobacteriaceae	Pectobacterium	Pectobacterium parmentieri
WP_032725885.1	232	25.6072	9.27	Bacteria	Bacillota	Bacilli	Bacillales	Bacillaceae	Bacillus	Bacillus subtilis
WP_031459895.1	265	29.5456	8.48	Bacteria	Chloroflexi	Chloroflexia	Chloroflexales	Chloroflexaceae	Chloroflexus	Chloroflexus sp. MS-G
WP_031132205.1	315	32.8489	10.02	Bacteria	Actinomycetota	Actinomycetes	Streptomycetales	Streptomycetaceae	Streptomyces	Unassigned
WP_031056699.1	321	33.4645	9.92	Bacteria	Actinomycetota	Actinomycetes	Streptomycetales	Streptomycetaceae	Streptomyces	Unassigned
WP_030953833.1	299	31.2464	10.22	Bacteria	Actinomycetota	Actinomycetes	Streptomycetales	Streptomycetaceae	Streptomyces	Streptomyces sp. NRRL S-481
WP_030852904.1	319	33.2453	10.34	Bacteria	Actinomycetota	Actinomycetes	Streptomycetales	Streptomycetaceae	Streptomyces	Streptomyces sp. NRRL S-475
WP_030820807.1	322	32.8486	9.8	Bacteria	Actinomycetota	Actinomycetes	Streptomycetales	Streptomycetaceae	Streptomyces	Unassigned
WP_030660953.1	310	32.3331	9.72	Bacteria	Actinomycetota	Actinomycetes	Streptomycetales	Streptomycetaceae	Streptomyces	Streptomyces cellulosae
WP_030501819.1	334	34.0763	9.88	Bacteria	Actinomycetota	Actinomycetes	Micromonosporales	Micromonosporaceae	Micromonospora	Micromonospora purpureochromogenes
WP_030473663.1	289	29.8236	8.51	Bacteria	Actinomycetota	Actinomycetes	Pseudonocardiales	Pseudonocardiaceae	Lentzea	Lentzea aerocolonigenes
WP_030439819.1	294	30.4603	9.69	Bacteria	Actinomycetota	Actinomycetes	Micromonosporales	Micromonosporaceae	Actinoplanes	Actinoplanes subtropicus
WP_030330156.1	305	30.8975	9.94	Bacteria	Actinomycetota	Actinomycetes	Micromonosporales	Micromonosporaceae	Micromonospora	Micromonospora parva
WP_030327277.1	321	33.4549	10.15	Bacteria	Actinomycetota	Actinomycetes	Streptomycetales	Streptomycetaceae	Streptomyces	Streptomyces sp. NRRL B-3229
WP_030246645.1	318	33.3697	10.2	Bacteria	Actinomycetota	Actinomycetes	Streptomycetales	Streptomycetaceae	Streptomyces	Unassigned
WP_030231128.1	348	34.5013	8.18	Bacteria	Actinomycetota	Actinomycetes	Streptomycetales	Streptomycetaceae	Streptomyces	Streptomyces sp. NRRL S-350
WP_030037906.1	316	33.114	9.7	Bacteria	Actinomycetota	Actinomycetes	Streptomycetales	Streptomycetaceae	Streptomyces	Streptomyces resistomycificus
WP_028860305.1	268	28.7298	9.28	Bacteria	Pseudomonadota	Betaproteobacteria	Burkholderiales	Burkholderiaceae	Ralstonia	Ralstonia pseudosolanacearum
WP_028852736.1	268	28.7299	9.36	Bacteria	Pseudomonadota	Betaproteobacteria	Burkholderiales	Burkholderiaceae	Ralstonia	Ralstonia pseudosolanacearum
WP_028809137.1	325	33.2599	8.94	Bacteria	Actinomycetota	Actinomycetes	Streptomycetales	Streptomycetaceae	Streptomyces	Streptomyces sp. 351MFTsu5.1
WP_028809123.1	323	33.7692	10.12	Bacteria	Actinomycetota	Actinomycetes	Streptomycetales	Streptomycetaceae	Streptomyces	Streptomyces sp. 351MFTsu5.1
WP_027712074.1	231	25.1716	5.87	Bacteria	Pseudomonadota	Gammaproteobacteria	Enterobacterales	Pectobacteriaceae	Dickeya	Unassigned
WP_026742526.1	232	25.2485	5.34	Bacteria	Pseudomonadota	Gammaproteobacteria	Enterobacterales	Pectobacteriaceae	Lonsdalea	Lonsdalea quercina
WP_026587486.1	231	25.401	9.31	Bacteria	Bacillota	Bacilli	Bacillales	Bacillaceae	Bacillus	Unassigned
WP_026468149.1	296	30.433	8.53	Bacteria	Actinomycetota	Actinomycetes	Pseudonocardiales	Pseudonocardiaceae	Amycolatopsis	Amycolatopsis balhimycina
WP_026431901.1	337	35.4367	6.31	Bacteria	Pseudomonadota	Betaproteobacteria	Burkholderiales	Comamonadaceae	Acidovorax	Acidovorax oryzae
WP_025685969.1	237	25.6238	9.19	Bacteria	Bacillota	Bacilli	Bacillales	Paenibacillaceae	Paenibacillus	Paenibacillus maysiensis
WP_025207575.1	235	25.8376	9.17	Bacteria	Bacillota	Bacilli	Bacillales	Bacillaceae	Bacillus	Unassigned
WP_024715443.1	232	25.4451	9.43	Bacteria	Bacillota	Bacilli	Bacillales	Bacillaceae	Bacillus	Bacillus tequilensis
WP_024571750.1	232	25.6272	9.17	Bacteria	Bacillota	Bacilli	Bacillales	Bacillaceae	Bacillus	Unassigned
WP_023359108.1	307	31.6837	9.44	Bacteria	Actinomycetota	Actinomycetes	Micromonosporales	Micromonosporaceae	Actinoplanes	Actinoplanes friuliensis
WP_022633560.1	230	25.1406	6.73	Bacteria	Pseudomonadota	Gammaproteobacteria	Enterobacterales	Pectobacteriaceae	Dickeya	Dickeya solani
WP_021155845.1	268	28.7278	9.28	Bacteria	Pseudomonadota	Betaproteobacteria	Burkholderiales	Burkholderiaceae	Ralstonia	Ralstonia pseudosolanacearum
WP_020851755.1	584	63.4734	6.87	Bacteria	Pseudomonadota	Gammaproteobacteria	Xanthomonadales	Xanthomonadaceae	Xylella	Xylella fastidiosa
WP_020831469.1	268	28.7129	9.28	Bacteria	Pseudomonadota	Betaproteobacteria	Burkholderiales	Burkholderiaceae	Ralstonia	Unassigned
WP_020514240.1	306	30.7504	9.06	Bacteria	Actinomycetota	Actinomycetes	Micromonosporales	Micromonosporaceae	Actinoplanes	Actinoplanes globisporus
WP_020451830.1	232	25.6404	9.77	Bacteria	Bacillota	Bacilli	Bacillales	Bacillaceae	Bacillus	Unassigned
WP_020424757.1	337	35.4207	6.31	Bacteria	Pseudomonadota	Betaproteobacteria	Burkholderiales	Comamonadaceae	Acidovorax	Acidovorax oryzae
WP_020132003.1	331	33.6682	9.88	Bacteria	Actinomycetota	Actinomycetes	Streptomycetales	Streptomycetaceae	Streptomyces	Streptomyces sp. 303MFCol5.2
WP_020120386.1	320	33.1765	10.29	Bacteria	Actinomycetota	Actinomycetes	Streptomycetales	Streptomycetaceae	Streptomyces	Streptomyces canus
WP_019714588.1	232	25.5552	9.07	Bacteria	Bacillota	Bacilli	Bacillales	Bacillaceae	Bacillus	Bacillus spizizenii
WP_019258591.1	232	25.467	9.3	Bacteria	Bacillota	Bacilli	Bacillales	Bacillaceae	Bacillus	Bacillus inaquosorum
WP_019056171.1	307	31.6391	9.14	Bacteria	Actinomycetota	Actinomycetes	Streptomycetales	Streptomycetaceae	Streptomyces	Streptomyces prunicolor
WP_018786654.1	359	36.1777	9.55	Bacteria	Actinomycetota	Actinomycetes	Micromonosporales	Micromonosporaceae	Micromonospora	Micromonospora sp. CNB394
WP_018501567.1	335	33.4866	7.67	Bacteria	Actinomycetota	Actinomycetes	Frankiales	Frankiaceae	Frankia	Frankia discariae
WP_017916043.1	238	25.2662	6.82	Bacteria	Pseudomonadota	Gammaproteobacteria	Xanthomonadales	Xanthomonadaceae	Xanthomonas	Xanthomonas sacchari
WP_017911584.1	238	25.2061	6.82	Bacteria	Pseudomonadota	Gammaproteobacteria	Xanthomonadales	Xanthomonadaceae	Xanthomonas	Xanthomonas sacchari
WP_017815080.1	223	24.0392	9.22	Bacteria	Bacillota	Bacilli	Bacillales	Paenibacillaceae	Paenibacillus	Paenibacillus sp. A9
WP_017697455.1	232	25.5891	9.07	Bacteria	Bacillota	Bacilli	Bacillales	Bacillaceae	Bacillus	Unassigned
WP_017687038.1	238	25.8792	9.38	Bacteria	Bacillota	Bacilli	Bacillales	Paenibacillaceae	Paenibacillus	Unassigned
WP_017428194.1	237	25.8201	9.3	Bacteria	Bacillota	Bacilli	Bacillales	Paenibacillaceae	Paenibacillus	Unassigned
WP_016821649.1	237	25.8061	9.3	Bacteria	Bacillota	Bacilli	Bacillales	Paenibacillaceae	Paenibacillus	Unassigned
WP_016324573.1	237	25.9103	9.38	Bacteria	Bacillota	Bacilli	Bacillales	Paenibacillaceae	Paenibacillus	Paenibacillus polymyxa
WP_015840324.1	229	25.2855	5.02	Bacteria	Pseudomonadota	Gammaproteobacteria	Enterobacterales	Pectobacteriaceae	Pectobacterium	Pectobacterium carotovorum
WP_015749705.1	251	26.386	9.49	Bacteria	Actinomycetota	Actinomycetes	Nakamurellales	Nakamurellaceae	Nakamurella	Nakamurella multipartita
WP_015714055.1	232	25.6222	9.19	Bacteria	Bacillota	Bacilli	Bacillales	Bacillaceae	Bacillus	Unassigned
WP_015662565.1	298	31.1696	6.59	Bacteria	Actinomycetota	Actinomycetes	Streptomycetales	Streptomycetaceae	Streptomyces	Streptomyces davaonensis
WP_015620313.1	319	32.452	9.3	Bacteria	Actinomycetota	Actinomycetes	Micromonosporales	Micromonosporaceae	Actinoplanes	Actinoplanes sp. N902-109
WP_015488949.1	360	36.9026	5.06	Bacteria	Actinomycetota	Actinomycetes	Micrococcales	Microbacteriaceae	Clavibacter	Clavibacter michiganensis
WP_015383820.1	232	25.6092	9.16	Bacteria	Bacillota	Bacilli	Bacillales	Bacillaceae	Bacillus	Bacillus subtilis
WP_015251956.1	232	25.6092	9.06	Bacteria	Bacillota	Bacilli	Bacillales	Bacillaceae	Bacillus	Bacillus subtilis
WP_014700026.1	229	25.2494	4.9	Bacteria	Pseudomonadota	Gammaproteobacteria	Enterobacterales	Pectobacteriaceae	Pectobacterium	Pectobacterium parmentieri
WP_014688150.1	309	31.186	9.16	Bacteria	Actinomycetota	Actinomycetes	Micromonosporales	Micromonosporaceae	Actinoplanes	Unassigned
WP_014664195.1	232	25.5962	9.28	Bacteria	Bacillota	Bacilli	Bacillales	Bacillaceae	Bacillus	Bacillus sp. JS
WP_014477004.1	232	25.5	9.17	Bacteria	Bacillota	Bacilli	Bacillales	Bacillaceae	Bacillus	Bacillus subtilis
WP_014441075.1	316	31.4909	8.79	Bacteria	Actinomycetota	Actinomycetes	Micromonosporales	Micromonosporaceae	Actinoplanes	Actinoplanes missouriensis
WP_014397271.1	200	22.0794	5.25	Bacteria	Pseudomonadota	Deltaproteobacteria	Myxococcales	Myxococcaceae	Corallococcus	Corallococcus coralloides
WP_014114004.1	232	25.5671	8.92	Bacteria	Bacillota	Bacilli	Bacillales	Bacillaceae	Bacillus	Bacillus spizizenii
WP_013940167.1	229	24.8845	5.08	Bacteria	Pseudomonadota	Deltaproteobacteria	Myxococcales	Myxococcaceae	Corallococcus	Corallococcus macrosporus
WP_013594276.1	337	35.4387	5.25	Bacteria	Pseudomonadota	Betaproteobacteria	Burkholderiales	Comamonadaceae	Acidovorax	Acidovorax avenae
WP_013474254.1	323	33.3022	9.79	Bacteria	Actinomycetota	Actinomycetes	Micromonosporales	Micromonosporaceae	Micromonospora	Micromonospora sp. L5
WP_013425102.1	313	32.295	6.82	Bacteria	Actinomycetota	Actinomycetes	Frankiales	Frankiaceae	Frankia	Frankia inefficax
WP_013372214.1	237	25.8831	9.2	Bacteria	Bacillota	Bacilli	Bacillales	Paenibacillaceae	Paenibacillus	Paenibacillus polymyxa
WP_013284385.1	323	33.4004	9.69	Bacteria	Actinomycetota	Actinomycetes	Micromonosporales	Micromonosporaceae	Micromonospora	Micromonospora aurantiaca
WP_013225816.1	291	29.9055	8.75	Bacteria	Actinomycetota	Actinomycetes	Pseudonocardiales	Pseudonocardiaceae	Amycolatopsis	Amycolatopsis mediterranei
WP_013005169.1	322	33.8186	9.66	Bacteria	Actinomycetota	Actinomycetes	Streptomycetales	Streptomycetaceae	Streptomyces	Unassigned
WP_012884734.1	230	25.1185	6.73	Bacteria	Pseudomonadota	Gammaproteobacteria	Enterobacterales	Pectobacteriaceae	Dickeya	Dickeya zeae
WP_012769825.1	231	25.1857	5.87	Bacteria	Pseudomonadota	Gammaproteobacteria	Enterobacterales	Pectobacteriaceae	Dickeya	Dickeya chrysanthemi
WP_012349372.1	254	26.5196	6.58	Bacteria	Pseudomonadota	Betaproteobacteria	Burkholderiales	Unassigned	Leptothrix	Leptothrix cholodnii
WP_012256128.1	258	28.7514	6.94	Bacteria	Chloroflexi	Chloroflexia	Chloroflexales	Chloroflexaceae	Chloroflexus	Unassigned
WP_012120814.1	237	26.1446	6.07	Bacteria	Chloroflexi	Chloroflexia	Chloroflexales	Roseiflexaceae	Roseiflexus	Roseiflexus castenholzii
WP_012038166.1	253	26.5098	9.32	Bacteria	Actinomycetota	Actinomycetes	Micrococcales	Microbacteriaceae	Clavibacter	Clavibacter michiganensis
WP_011956291.1	238	25.8913	6.11	Bacteria	Chloroflexi	Chloroflexia	Chloroflexales	Roseiflexaceae	Roseiflexus	Roseiflexus sp. RS-1
WP_011553599.1	231	25.3921	5.82	Bacteria	Pseudomonadota	Deltaproteobacteria	Myxococcales	Myxococcaceae	Myxococcus	Unassigned
WP_011397477.1	243	26.4122	4.91	Bacteria	Pseudomonadota	Gammaproteobacteria	Oceanospirillales	Hahellaceae	Hahella	Hahella chejuensis
WP_011098283.1	569	61.7894	6.64	Bacteria	Pseudomonadota	Gammaproteobacteria	Xanthomonadales	Xanthomonadaceae	Xylella	Xylella fastidiosa
WP_011093777.1	229	25.2194	4.9	Bacteria	Pseudomonadota	Gammaproteobacteria	Enterobacterales	Pectobacteriaceae	Pectobacterium	Pectobacterium atrosepticum
WP_010523172.1	314	34.3931	6.73	Bacteria	Bacteroidota	Flavobacteriia	Flavobacteriales	Flavobacteriaceae	Aquimarina	Aquimarina agarivorans
WP_010357835.1	337	34.2058	9.75	Bacteria	Actinomycetota	Actinomycetes	Streptomycetales	Streptomycetaceae	Streptomyces	Streptomyces acidiscabies
WP_010334489.1	232	25.6033	8.96	Bacteria	Bacillota	Bacilli	Bacillales	Bacillaceae	Bacillus	Bacillus mojavensis
WP_010330599.1	232	25.4099	9.07	Bacteria	Bacillota	Bacilli	Bacillales	Bacillaceae	Bacillus	Bacillus vallismortis
WP_010295991.1	229	25.2595	5.18	Bacteria	Pseudomonadota	Gammaproteobacteria	Enterobacterales	Pectobacteriaceae	Pectobacterium	Pectobacterium carotovorum
WP_010275007.1	229	25.2595	5.02	Bacteria	Pseudomonadota	Gammaproteobacteria	Enterobacterales	Pectobacteriaceae	Pectobacterium	Unassigned
WP_010181021.1	314	35.2668	5.16	Bacteria	Bacteroidota	Flavobacteriia	Flavobacteriales	Flavobacteriaceae	Aquimarina	Aquimarina agarilytica
WP_010042495.1	319	33.2904	10.06	Bacteria	Actinomycetota	Actinomycetes	Streptomycetales	Streptomycetaceae	Streptomyces	Streptomyces chartreusis
WP_009327266.1	224	24.1949	8.23	Bacteria	Actinomycetota	Actinomycetes	Streptomycetales	Streptomycetaceae	Streptomyces	Streptomyces ipomoeae
WP_007463360.1	307	30.8803	9.2	Bacteria	Actinomycetota	Actinomycetes	Micromonosporales	Micromonosporaceae	Micromonospora	Micromonospora lupini
WP_007456155.1	348	35.9832	9.38	Bacteria	Actinomycetota	Actinomycetes	Micromonosporales	Micromonosporaceae	Micromonospora	Micromonospora lupini
WP_007431316.1	237	25.6189	9.5	Bacteria	Bacillota	Bacilli	Bacillales	Paenibacillaceae	Paenibacillus	Unassigned
WP_006974509.1	298	30.9404	4.05	Bacteria	Pseudomonadota	Deltaproteobacteria	Myxococcales	Nannocystaceae	Plesiocystis	Plesiocystis pacifica
WP_006636271.1	232	25.6414	9.51	Bacteria	Bacillota	Bacilli	Bacillales	Bacillaceae	Bacillus	Unassigned
WP_006376189.1	334	34.1153	9.9	Bacteria	Actinomycetota	Actinomycetes	Streptomycetales	Streptomycetaceae	Streptomyces	Unassigned
WP_005968506.1	229	25.3295	4.9	Bacteria	Pseudomonadota	Gammaproteobacteria	Enterobacterales	Pectobacteriaceae	Pectobacterium	Pectobacterium wasabiae
WP_005475568.1	322	33.1838	9.57	Bacteria	Actinomycetota	Actinomycetes	Streptomycetales	Streptomycetaceae	Streptomyces	Streptomyces bottropensis
WP_004090523.1	584	63.4774	7.19	Bacteria	Pseudomonadota	Gammaproteobacteria	Xanthomonadales	Xanthomonadaceae	Xylella	Xylella fastidiosa
WP_004084464.1	584	63.5715	6.87	Bacteria	Pseudomonadota	Gammaproteobacteria	Xanthomonadales	Xanthomonadaceae	Xylella	Xylella fastidiosa
WP_003324929.1	223	24.4749	9.51	Bacteria	Bacillota	Bacilli	Bacillales	Bacillaceae	Bacillus	Bacillus atrophaeus
WP_003269029.1	274	29.1713	9.35	Bacteria	Pseudomonadota	Betaproteobacteria	Burkholderiales	Burkholderiaceae	Ralstonia	Ralstonia solanacearum
WP_003241880.1	232	25.5331	9.3	Bacteria	Bacillota	Bacilli	Bacillales	Bacillaceae	Bacillus	Bacillus inaquosorum
WP_003231419.1	232	25.6372	9.17	Bacteria	Bacillota	Bacilli	Bacillales	Unassigned	Unassigned	Unassigned
WP_003220378.1	232	25.5531	8.92	Bacteria	Bacillota	Bacilli	Bacillales	Bacillaceae	Bacillus	Bacillus spizizenii
WP_003215825.1	220	24.0514	9.46	Bacteria	Bacillota	Bacilli	Bacillales	Bacillaceae	Bacillus	Bacillus pumilus
WP_003182719.1	232	25.6874	9.58	Bacteria	Bacillota	Bacilli	Bacillales	Bacillaceae	Bacillus	Unassigned
WP_002639643.1	231	25.1538	5.24	Bacteria	Pseudomonadota	Deltaproteobacteria	Myxococcales	Myxococcaceae	Myxococcus	Myxococcus hansupus
WP_002612366.1	243	26.6246	5.65	Bacteria	Pseudomonadota	Deltaproteobacteria	Myxococcales	Archangiaceae	Stigmatella	Stigmatella aurantiaca
VXB70318.1	235	25.7776	9.27	Bacteria	Bacillota	Bacilli	Bacillales	Bacillaceae	Bacillus	Bacillus altitudinis
VWO99419.1	167	17.455	8.88	Eukaryota	Basidiomycota	Agaricomycetes	Polyporales	Polyporaceae	Ganoderma	Ganoderma boninense
VWO99408.1	178	19.0556	4.85	Eukaryota	Basidiomycota	Agaricomycetes	Polyporales	Polyporaceae	Ganoderma	Ganoderma boninense
VWO95507.1	150	15.457	4.44	Eukaryota	Basidiomycota	Agaricomycetes	Polyporales	Polyporaceae	Ganoderma	Ganoderma boninense
VUG17744.1	234	25.2011	4.6	Eukaryota	Ascomycota	Saccharomycetes	Saccharomycetales	Pichiaceae	Brettanomyces	Brettanomyces bruxellensis
VUC23617.1	336	33.9437	5.75	Eukaryota	Ascomycota	Sordariomycetes	Hypocreales	Bionectriaceae	Clonostachys	Clonostachys rosea
VEU44191.1	393	40.0697	4.46	Eukaryota	Bacillariophyta	Bacillariophyceae	Bacillariales	Bacillariaceae	Pseudo-nitzschia	Pseudo-nitzschia multistriata
VDB86690.1	197	20.0919	4.29	Eukaryota	Basidiomycota	Agaricomycetes	Russulales	Peniophoraceae	Peniophora	Peniophora sp. CBMAI 1063
VDB86531.1	179	18.457	4.49	Eukaryota	Basidiomycota	Agaricomycetes	Russulales	Peniophoraceae	Peniophora	Peniophora sp. CBMAI 1063
VDB83042.1	348	35.452	4.35	Eukaryota	Basidiomycota	Agaricomycetes	Russulales	Peniophoraceae	Peniophora	Peniophora sp. CBMAI 1063
UKZ94652.1	326	35.1469	4.99	Eukaryota	Ascomycota	Sordariomycetes	Hypocreales	Hypocreaceae	Trichoderma	Trichoderma asperellum
UKZ94651.1	495	51.9841	4.96	Eukaryota	Ascomycota	Sordariomycetes	Hypocreales	Hypocreaceae	Trichoderma	Trichoderma asperellum
UKZ88838.1	248	25.1725	4.29	Eukaryota	Ascomycota	Sordariomycetes	Hypocreales	Hypocreaceae	Trichoderma	Trichoderma asperellum
UKZ78294.1	345	36.5915	6.73	Eukaryota	Ascomycota	Sordariomycetes	Hypocreales	Hypocreaceae	Trichoderma	Trichoderma virens
UKZ72346.1	326	35.173	5.08	Eukaryota	Ascomycota	Sordariomycetes	Hypocreales	Hypocreaceae	Trichoderma	Trichoderma atroviride
UKZ52852.1	245	24.7963	4.4	Eukaryota	Ascomycota	Sordariomycetes	Hypocreales	Hypocreaceae	Trichoderma	Trichoderma virens
UKF33125.1	258	27.1787	10.01	Bacteria	Actinomycetota	Actinomycetes	Micrococcales	Microbacteriaceae	Clavibacter	Clavibacter michiganensis
UKE83947.1	174	19.4248	5.36	Bacteria	Pseudomonadota	Gammaproteobacteria	Enterobacterales	Pectobacteriaceae	Pectobacterium	Pectobacterium sp. PL152
UJO13329.1	182	19.3734	4.94	Eukaryota	Ascomycota	Dothideomycetes	Mycosphaerellales	Mycosphaerellaceae	Fulvia	Fulvia fulva
UJM29560.1	220	24.0714	9.14	Bacteria	Bacillota	Bacilli	Bacillales	Bacillaceae	Bacillus	Bacillus aerophilus
UIZ28513.1	494	52.6513	4.84	Eukaryota	Oomycota	Unassigned	Peronosporales	Peronosporaceae	Peronospora	Peronospora effusa
UIZ27819.1	462	48.1699	4.48	Eukaryota	Oomycota	Unassigned	Peronosporales	Peronosporaceae	Peronospora	Peronospora effusa
TYZ66477.1	372	37.9555	9.27	Eukaryota	Oomycota	Unassigned	Pythiales	Pythiaceae	Globisporangium	[Pythium] brassicae (nom. inval.)
TYZ59624.1	454	47.2186	5	Eukaryota	Oomycota	Unassigned	Pythiales	Pythiaceae	Globisporangium	[Pythium] brassicae (nom. inval.)
TYS28684.1	235	25.7015	9.36	Bacteria	Bacillota	Bacilli	Bacillales	Bacillaceae	Bacillus	Bacillus altitudinis
TYJ51394.1	312	32.2863	4.05	Eukaryota	Basidiomycota	Tremellomycetes	Tremellales	Cryptococcaceae	Cryptococcus	Cryptococcus floricola
TXD86119.1	253	27.1644	9.15	Bacteria	Pseudomonadota	Betaproteobacteria	Burkholderiales	Sphaerotilaceae	Mitsuaria	Mitsuaria sp. TWR114
TWJ23714.1	268	27.795	9.97	Bacteria	Actinomycetota	Actinomycetes	Micromonosporales	Micromonosporaceae	Micromonospora	Micromonospora endolithica
TWG20326.1	328	33.7927	9.53	Bacteria	Actinomycetota	Actinomycetes	Micromonosporales	Micromonosporaceae	Micromonospora	Micromonospora taraxaci
TWF91136.1	341	33.6686	8.69	Bacteria	Actinomycetota	Actinomycetes	Streptomycetales	Streptomycetaceae	Kitasatospora	Kitasatospora viridis
TVZ05512.1	375	38.4228	9.42	Bacteria	Actinomycetota	Actinomycetes	Streptosporangiales	Treboniaceae	Trebonia	Trebonia kvetii
TVZ02759.1	289	30.2052	10.29	Bacteria	Actinomycetota	Actinomycetes	Streptosporangiales	Treboniaceae	Trebonia	Trebonia kvetii
TVZ01905.1	217	22.4418	9.82	Bacteria	Actinomycetota	Actinomycetes	Streptosporangiales	Treboniaceae	Trebonia	Trebonia kvetii
TVY86700.1	224	23.0472	4.17	Eukaryota	Ascomycota	Leotiomycetes	Helotiales	Lachnaceae	Lachnellula	Lachnellula willkommii
TVY82627.1	308	30.9186	4.15	Eukaryota	Ascomycota	Leotiomycetes	Helotiales	Lachnaceae	Lachnellula	Lachnellula suecica
TVY82287.1	157	15.8065	6.48	Eukaryota	Ascomycota	Leotiomycetes	Helotiales	Lachnaceae	Lachnellula	Lachnellula suecica
TVY58957.1	350	34.9663	4.24	Eukaryota	Ascomycota	Leotiomycetes	Helotiales	Lachnaceae	Lachnellula	Lachnellula cervina
TVY56192.1	175	17.7696	4.06	Eukaryota	Ascomycota	Leotiomycetes	Helotiales	Lachnaceae	Lachnellula	Lachnellula cervina
TVY38558.1	327	32.9782	4.23	Eukaryota	Ascomycota	Leotiomycetes	Helotiales	Lachnaceae	Lachnellula	Lachnellula occidentalis
TVY33412.1	349	34.8151	4.23	Eukaryota	Ascomycota	Leotiomycetes	Helotiales	Lachnaceae	Lachnellula	Lachnellula subtilissima
TVY31938.1	266	27.7129	6.03	Eukaryota	Ascomycota	Leotiomycetes	Helotiales	Lachnaceae	Lachnellula	Lachnellula occidentalis
TVY19669.1	224	23.1033	4.14	Eukaryota	Ascomycota	Leotiomycetes	Helotiales	Lachnaceae	Lachnellula	Lachnellula arida
TVY19365.1	177	17.8895	4.06	Eukaryota	Ascomycota	Leotiomycetes	Helotiales	Lachnaceae	Lachnellula	Lachnellula arida
TRX94111.1	165	16.6643	4.45	Eukaryota	Ascomycota	Sordariomycetes	Xylariales	Xylariaceae	Xylaria	Xylaria flabelliformis
TRM63961.1	216	22.7903	5.71	Eukaryota	Basidiomycota	Agaricomycetes	Agaricales	Schizophyllaceae	Auriculariopsis	Auriculariopsis ampla
TQS43311.1	350	34.6327	4.45	Bacteria	Actinomycetota	Actinomycetes	Cryptosporangiales	Cryptosporangiaceae	Cryptosporangium	Cryptosporangium phraense
TQN67902.1	312	32.628	5.1	Eukaryota	Ascomycota	Sordariomycetes	Glomerellales	Glomerellaceae	Colletotrichum	Colletotrichum shisoi
TQN64397.1	266	28.6558	6.04	Eukaryota	Ascomycota	Sordariomycetes	Glomerellales	Glomerellaceae	Colletotrichum	Colletotrichum shisoi
TQN63676.1	219	23.2529	8.39	Eukaryota	Ascomycota	Sordariomycetes	Glomerellales	Glomerellaceae	Colletotrichum	Colletotrichum shisoi
TQE40175.1	314	32.5499	5.1	Bacteria	Actinomycetota	Actinomycetes	Streptomycetales	Streptomycetaceae	Streptomyces	Streptomyces ipomoeae
TQE27563.1	314	32.5639	5.1	Bacteria	Actinomycetota	Actinomycetes	Streptomycetales	Streptomycetaceae	Streptomyces	Streptomyces ipomoeae
TQE21047.1	314	32.584	5.03	Bacteria	Actinomycetota	Actinomycetes	Streptomycetales	Streptomycetaceae	Streptomyces	Streptomyces ipomoeae
TQB70766.1	233	25.0922	6.52	Eukaryota	Ascomycota	Eurotiomycetes	Eurotiales	Aspergillaceae	Monascus	Monascus purpureus
TPX66068.1	282	29.4768	8.77	Eukaryota	Chytridiomycota	Chytridiomycetes	Spizellomycetales	Spizellomycetaceae	Spizellomyces	Spizellomyces sp. 'palustris'
TPX65729.1	276	29.2077	4.68	Eukaryota	Chytridiomycota	Chytridiomycetes	Spizellomycetales	Spizellomycetaceae	Spizellomyces	Spizellomyces sp. 'palustris'
TPR01140.1	381	39.0182	4.34	Eukaryota	Ascomycota	Eurotiomycetes	Eurotiales	Aspergillaceae	Aspergillus	Aspergillus niger
TNY23952.1	257	26.2125	4.05	Eukaryota	Basidiomycota	Microbotryomycetes	Sporidiobolales	Sporidiobolaceae	Rhodotorula	Rhodotorula diobovata
TNY23358.1	153	15.9225	4.92	Eukaryota	Basidiomycota	Microbotryomycetes	Sporidiobolales	Sporidiobolaceae	Rhodotorula	Rhodotorula diobovata
TNY19521.1	201	20.4929	4.52	Eukaryota	Basidiomycota	Microbotryomycetes	Sporidiobolales	Sporidiobolaceae	Rhodotorula	Rhodotorula diobovata
TNY19194.1	421	43.2795	5.52	Eukaryota	Basidiomycota	Microbotryomycetes	Sporidiobolales	Sporidiobolaceae	Rhodotorula	Rhodotorula diobovata
TNY18664.1	425	41.554	4.45	Eukaryota	Basidiomycota	Microbotryomycetes	Sporidiobolales	Sporidiobolaceae	Rhodotorula	Rhodotorula diobovata
TMW65228.1	404	42.1085	4.96	Eukaryota	Oomycota	Unassigned	Pythiales	Pythiaceae	Pythium	Pythium oligandrum
TMW59204.1	381	39.3709	4.37	Eukaryota	Oomycota	Unassigned	Pythiales	Pythiaceae	Pythium	Pythium oligandrum
TMW59203.1	444	45.6282	4.85	Eukaryota	Oomycota	Unassigned	Pythiales	Pythiaceae	Pythium	Pythium oligandrum
TMQ05101.1	243	25.0713	8.37	Bacteria	Pseudomonadota	Deltaproteobacteria	Unassigned	Unassigned	Unassigned	Deltaproteobacteria bacterium
TLD37729.1	456	46.11	6.03	Eukaryota	Ascomycota	Dothideomycetes	Venturiales	Venturiaceae	Venturia	Venturia nashicola
TLD33510.1	247	26.8318	6.8	Eukaryota	Ascomycota	Sordariomycetes	Magnaporthales	Pyriculariaceae	Pyricularia	Pyricularia sp. CBS 133598
TLD29835.1	237	24.7827	8.74	Eukaryota	Ascomycota	Dothideomycetes	Venturiales	Venturiaceae	Venturia	Venturia nashicola
TKX20749.1	169	16.8324	7.51	Eukaryota	Ascomycota	Dothideomycetes	Myriangiales	Elsinoaceae	Elsinoe	Elsinoe australis
TKX19510.1	231	24.2332	8.97	Eukaryota	Ascomycota	Dothideomycetes	Myriangiales	Elsinoaceae	Elsinoe	Elsinoe australis
TKW53055.1	312	32.4497	5.42	Eukaryota	Ascomycota	Sordariomycetes	Glomerellales	Glomerellaceae	Colletotrichum	Colletotrichum tanaceti
TKW52989.1	279	30.0293	6.55	Eukaryota	Ascomycota	Sordariomycetes	Glomerellales	Glomerellaceae	Colletotrichum	Colletotrichum tanaceti
TKW49608.1	219	23.3011	8.75	Eukaryota	Ascomycota	Sordariomycetes	Glomerellales	Glomerellaceae	Colletotrichum	Colletotrichum tanaceti
TKI23597.1	235	25.7677	9.56	Bacteria	Bacillota	Bacilli	Bacillales	Bacillaceae	Bacillus	Bacillus pumilus
TKD00760.1	168	18.4645	4.71	Bacteria	Pseudomonadota	Deltaproteobacteria	Myxococcales	Polyangiaceae	Polyangium	Polyangium fumosum
TKA82846.1	246	23.7508	5.21	Eukaryota	Ascomycota	Dothideomycetes	Mycosphaerellales	Teratosphaeriaceae	Friedmanniomyces	Friedmanniomyces simplex
TKA81392.1	159	15.7212	4.66	Eukaryota	Ascomycota	Dothideomycetes	Mycosphaerellales	Teratosphaeriaceae	Friedmanniomyces	Friedmanniomyces simplex
TKA80639.1	232	23.9859	8.55	Eukaryota	Ascomycota	Dothideomycetes	Mycosphaerellales	Teratosphaeriaceae	Friedmanniomyces	Friedmanniomyces simplex
TKA65203.1	249	23.975	5.21	Eukaryota	Ascomycota	Dothideomycetes	Mycosphaerellales	Teratosphaeriaceae	Friedmanniomyces	Friedmanniomyces simplex
TKA59564.1	232	24.114	7.63	Eukaryota	Ascomycota	Dothideomycetes	Mycosphaerellales	Teratosphaeriaceae	Friedmanniomyces	Friedmanniomyces simplex
TKA57167.1	594	62.1001	4.47	Eukaryota	Basidiomycota	Microbotryomycetes	Sporidiobolales	Sporidiobolaceae	Rhodotorula	Rhodotorula sp. CCFEE 5036
TKA53181.1	273	28.0827	4.2	Eukaryota	Basidiomycota	Microbotryomycetes	Sporidiobolales	Sporidiobolaceae	Rhodotorula	Rhodotorula sp. CCFEE 5036
TKA48144.1	238	23.1882	5.04	Eukaryota	Ascomycota	Dothideomycetes	Mycosphaerellales	Teratosphaeriaceae	Friedmanniomyces	Friedmanniomyces endolithicus
TKA38611.1	243	23.7228	5.04	Eukaryota	Ascomycota	Dothideomycetes	Mycosphaerellales	Teratosphaeriaceae	Friedmanniomyces	Friedmanniomyces endolithicus
TKA31948.1	172	17.1865	4.05	Eukaryota	Ascomycota	Dothideomycetes	Mycosphaerellales	Teratosphaeriaceae	Salinomyces	Salinomyces thailandica
TKA30915.1	232	24.2019	6.87	Eukaryota	Ascomycota	Dothideomycetes	Mycosphaerellales	Teratosphaeriaceae	Friedmanniomyces	Friedmanniomyces endolithicus
TKA30539.1	203	20.8663	5.03	Eukaryota	Ascomycota	Dothideomycetes	Mycosphaerellales	Teratosphaeriaceae	Friedmanniomyces	Friedmanniomyces endolithicus
TKA24431.1	236	24.8483	4.83	Eukaryota	Ascomycota	Dothideomycetes	Mycosphaerellales	Teratosphaeriaceae	Salinomyces	Salinomyces thailandica
TJX44964.1	226	24.9177	9.22	Bacteria	Bacillota	Tissierellia	Tissierellales	Tissierellaceae	Soehngenia	Soehngenia saccharolytica
TID25614.1	418	41.9811	8.44	Eukaryota	Ascomycota	Dothideomycetes	Venturiales	Venturiaceae	Venturia	Venturia nashicola
TID19147.1	237	24.7417	8.74	Eukaryota	Ascomycota	Dothideomycetes	Venturiales	Venturiaceae	Venturia	Venturia nashicola
TIA50611.1	240	23.4836	7.95	Eukaryota	Ascomycota	Dothideomycetes	Dothideales	Saccotheciaceae	Aureobasidium	Aureobasidium pullulans
TIA10622.1	266	26.6793	7.95	Eukaryota	Ascomycota	Dothideomycetes	Dothideales	Saccotheciaceae	Aureobasidium	Aureobasidium pullulans
THZ87533.1	234	24.3119	8.73	Eukaryota	Ascomycota	Dothideomycetes	Dothideales	Saccotheciaceae	Aureobasidium	Aureobasidium pullulans
THZ75941.1	240	23.5466	7.42	Eukaryota	Ascomycota	Dothideomycetes	Dothideales	Saccotheciaceae	Aureobasidium	Aureobasidium pullulans
THZ75592.1	240	23.4856	7.95	Eukaryota	Ascomycota	Dothideomycetes	Dothideales	Saccotheciaceae	Aureobasidium	Aureobasidium pullulans
THY87408.1	240	23.5457	7.95	Eukaryota	Ascomycota	Dothideomycetes	Dothideales	Saccotheciaceae	Aureobasidium	Aureobasidium pullulans
THY53856.1	240	23.5277	7.95	Eukaryota	Ascomycota	Dothideomycetes	Dothideales	Saccotheciaceae	Aureobasidium	Aureobasidium pullulans
THY25852.1	240	23.5326	7.42	Eukaryota	Ascomycota	Dothideomycetes	Dothideales	Saccotheciaceae	Aureobasidium	Aureobasidium pullulans
THY21986.1	246	25.5243	8.51	Eukaryota	Ascomycota	Dothideomycetes	Dothideales	Saccotheciaceae	Aureobasidium	Aureobasidium pullulans
THY11949.1	246	25.5984	8.73	Eukaryota	Ascomycota	Dothideomycetes	Dothideales	Saccotheciaceae	Aureobasidium	Aureobasidium pullulans
THX90132.1	246	25.6305	8.73	Eukaryota	Ascomycota	Dothideomycetes	Dothideales	Saccotheciaceae	Aureobasidium	Aureobasidium pullulans
THX51043.1	240	23.5257	7.95	Eukaryota	Ascomycota	Dothideomycetes	Dothideales	Saccotheciaceae	Aureobasidium	Aureobasidium pullulans
THX39096.1	240	23.5127	7.95	Eukaryota	Ascomycota	Dothideomycetes	Dothideales	Saccotheciaceae	Aureobasidium	Aureobasidium pullulans
THX31145.1	245	25.5424	8.9	Eukaryota	Ascomycota	Dothideomycetes	Dothideales	Saccotheciaceae	Aureobasidium	Aureobasidium pullulans
[truncated: 2,865 more rows]

## Sheet: Table S2
Table S2 Data sources of rumen microbial MAGs, isolate genomes, and metagenomes
Type	BioProject/Link	Reference	Host	Number
Metagenome	PRJNA622867	Metagenomic Analyses of Microbial and Carbohydrate-Active Enzymes in the Rumen of Dairy Goats Fed Different Rumen Degradable Starch	dairy goats	18
	PRJNA474564	Ruminal metagenomic analyses of goat data reveals potential functional microbiota by supplementation with essential oil-cobalt complexes	cashmere goats	9
	PRJNA492173	Dietary Energy Level Promotes Rumen Microbial Protein Synthesis by Improving the Energy Productivity of the Ruminal Microbiome	goats	24
	PRJNA657455	An integrated gene catalog and over 10,000 metagenome-assembled genomes from the gastrointestinal microbiome of ruminants	goats	6
	PRJNA657455	An integrated gene catalog and over 10,000 metagenome-assembled genomes from the gastrointestinal microbiome of ruminants	Water buffalo	5
	PRJNA656389.	The microbiome of the buffalo digestive tract	buffalo	129
	PRJNA657455	An integrated gene catalog and over 10,000 metagenome-assembled genomes from the gastrointestinal microbiome of ruminants	cow	5
	PRJEB34458	Metagenomic analysis of the cow, sheep, reindeer and red deer rumen	cow	4
	PRJNA526070	Multi-omics reveals that the rumen microbiome and its metabolome together with the host metabolome contribute to individualized dairy cow performance	cow	16
	PRJEB23561	A catalog of microbial genes from the bovine rumen unveils a specialized and diverse biomass-degrading environment	cow	43
	PRJEB34231	Saccharomyces cerevisiae fermentation products (SCFP) stabilize the ruminal microbiota of lactating dairy cows during periods of a depressed rumen pH	cow	32
	PRJNA656673	Identification of the Potential Role of the Rumen Microbiome in Milk Protein and Fat Synthesis in Dairy Cows Using Metagenomic Sequencing	cow	6
	PRJEB33080	Unravelling the Role of Rumen Microbial Communities, Genes, and Activities on Milk Fatty Acid Profile Using a Combination of Omics Approaches	cow	48
	PRJNA639405	Gene function adjustment for carbohydrate metabolism and enrichment of rumen microbiota with antibiotic resistance genes during subacute rumen acidosis induced by a high-grain diet in lactating dairy cows	cow	24
	PRJNA955930	Lignocellulolytic microbiomes orchestrating degradation cascades in the rumen of dairy cattle and their diet-influenced key degradation phases	cow	18
	PRJEB23561	A catalog of microbial genes from the bovine rumen unveils a specialized and diverse biomass-degrading environment	beef	34
	PRJEB21624	Assembly of 913 microbial genomes from metagenomic sequencing of the cow rumen	beef	45
	PRJEB31266	Compendium of 4,941 rumen metagenome-assembled genomes for rumen microbiome biology and enzyme discovery	beef	240
	PRJEB10338	The rumen microbial metagenome associated with high methane production in cattle	beef	8
	PRJNA448333	Comparative metagenomic and metatranscriptomic analyses reveal the breed effect on the rumen microbiome and its associations with feed efficiency in beef cattle	beef	48
	PRJNA627251	Rumen bacterial community structure impacts feed efficiency in beef cattle	beef	16
	PRJNA627299	Rumen metagenomes from growing and finishing study	beef	50
	PRJEB8939	Divergent functional isoforms drive niche specialisation for nutrient acquisition and use in rumen microbiome	beef	14
	PRJNA657455	An integrated gene catalog and over 10,000 metagenome-assembled genomes from the gastrointestinal microbiome of ruminants	Yak	5
	PRJCA000114	Convergent Evolution of Rumen Microbiomes in High-Altitude Mammals.	Yak	9
	PRJNA657455	An integrated gene catalog and over 10,000 metagenome-assembled genomes from the gastrointestinal microbiome of ruminants	Sheep	5
	PRJNA214227	Diet Alters Both the Structure and Taxonomy of the Ovine Gut Microbial Ecosystem	Sheep	16
	PRJEB34458	Metagenomic analysis of the cow, sheep, reindeer and red deer rumen	Sheep	2
	PRJNA202380	Methane yield phenotypes linked to differential gene expression in the sheep rumen microbiome	sheep	20
	PRJNA601318	Disruption of ruminal homeostasis by malnutrition involved in systemic ruminal microbiota-host interactions in a pregnant sheep model	sheep	10
	PRJNA631602	Metagenomic analysis reveals significant differences in microbiome and metabolic profiles in the rumen of sheep fed low N diet with increased urea supplementation	sheep	18
	PRJNA512570	Ruminal microbiome-host crosstalk stimulates the development of the ruminal epithelium in a lamb model	sheep	8
	PRJCA000114	Convergent Evolution of Rumen Microbiomes in High-Altitude Mammals.	sheep	7
	PRJNA657455	An integrated gene catalog and over 10,000 metagenome-assembled genomes from the gastrointestinal microbiome of ruminants	water deer	5
	PRJNA657455	An integrated gene catalog and over 10,000 metagenome-assembled genomes from the gastrointestinal microbiome of ruminants	Roe deer	5
MAGs	https://figshare.com/articles/dataset/Microbiome_single-cell_transcriptomics_reveal_functional_heterogeneity_of_metabolic_niches_covering_more_than_2_500_species_in_the_rumen/24844344	Single-cell transcriptomics across 2,534 microbial species reveals functional heterogeneity in the rumen microbiome		46831
Genome	https://genome.jgi.doe.gov/portal/pages/dynamicOrganismDownload.jsf?organism=HungateCollection	Cultivation and sequencing of rumen microbiome members from the Hungate1000 Collection	bacteria	410
	https://mycocosm.jgi.doe.gov/mycocosm/species-tree/tree;crH9fE?organism=neocallimastigomycetes	MycoCosm portal: gearing up for 1000 fungal genomes	fungi	12
	PRJNA777442	Genomic insights into the phylogeny and biomass-degrading enzymes of rumen ciliates	protozoa	65

## Sheet: Table S3
Table S3 Biochemical properties, taxonomic annotation, and domain architecture of ELPs identified in rumen microorganisms
Contig_name	Length	kDa	pI	Domain	Kingdom	Phylum	Class	Order	Family	Genus	Species	Domain1（superfamily）	Domain2（superfamily）	Domain3（superfamily）	Domain4（superfamily）	Domain5（superfamily）
Rumen_expansin-like_protein_1	367	42.3852	4.72	Bacteria	Pseudomonadati	Bacteroidota	Bacteroidia	Bacteroidales	Paludibacteraceae	Unclassified	Paludibacteraceae bacterium	YoaJ superfamily
Rumen_expansin-like_protein_2	286	32.1662	4.84	Bacteria	Bacillati	Bacillota	Clostridia	Eubacteriales	Oscillospiraceae	Ruminococcus	Ruminococcus sp.	YoaJ superfamily
Rumen_expansin-like_protein_3	412	45.9	9.67	Bacteria	Bacillati	Bacillota	Clostridia	Eubacteriales	Eubacteriaceae	Eubacterium	Eubacterium sp.	YoaJ superfamily
Rumen_expansin-like_protein_4	288	31.8387	4.92	Bacteria	Bacillati	Bacillota	Clostridia	Eubacteriales	Oscillospiraceae	Ruminococcus	Ruminococcus sp.	YoaJ superfamily
Rumen_expansin-like_protein_5	293	32.0366	4.44	Bacteria	Bacillati	Bacillota	Clostridia	Eubacteriales	Oscillospiraceae	Ruminococcus	Ruminococcus sp.	YoaJ superfamily
Rumen_expansin-like_protein_6	521	56.8646	4.38	Bacteria	Bacillati	Bacillota	Clostridia	Eubacteriales	Oscillospiraceae	Ruminococcus	Ruminococcus sp.	YoaJ superfamily
Rumen_expansin-like_protein_7	286	31.783	4.68	Bacteria	Bacillati	Bacillota	Clostridia	Eubacteriales	Oscillospiraceae	Ruminococcus	Ruminococcus sp.	YoaJ superfamily
Rumen_expansin-like_protein_8	267	29.7753	8.59	Bacteria	Bacillati	Bacillota	Clostridia	Eubacteriales	Clostridiaceae	Clostridium	Clostridium sp.	YoaJ superfamily
Rumen_expansin-like_protein_9	312	34.7447	4.65	Bacteria	Bacillati	Bacillota	Clostridia	Eubacteriales	Oscillospiraceae	Unclassified	Oscillospiraceae bacterium	Dockerin_like superfamily	YoaJ superfamily
Rumen_expansin-like_protein_10	148	16.2267	9.96	Bacteria	Pseudomonadati	Spirochaetota	Spirochaetia	Spirochaetales	Treponemataceae	Treponema	Treponema sp.	DPBB_RlpA_EXP_N-like superfamily
Rumen_expansin-like_protein_11	363	38.3269	4.76	Bacteria	Pseudomonadati	Fibrobacterota	Fibrobacteria	Fibrobacterales	Fibrobacteraceae	Fibrobacter	Fibrobacter sp.	YoaJ superfamily
Rumen_expansin-like_protein_12	291	32.3503	4.62	Bacteria	Bacillati	Bacillota	Clostridia	Eubacteriales	Oscillospiraceae	Ruminococcus	Ruminococcus sp.	YoaJ superfamily
Rumen_expansin-like_protein_13	294	32.5226	4.44	Bacteria	Bacillati	Bacillota	Clostridia	Eubacteriales	Oscillospiraceae	Ruminococcus	Ruminococcus sp.	YoaJ superfamily
Rumen_expansin-like_protein_14	291	31.973	4.55	Bacteria	Bacillati	Bacillota	Clostridia	Eubacteriales	Oscillospiraceae	Ruminococcus	Ruminococcus sp.	YoaJ superfamily
Rumen_expansin-like_protein_15	297	32.8348	4.5	Bacteria	Bacillati	Bacillota	Clostridia	Eubacteriales	Oscillospiraceae	Unclassified	Oscillospiraceae bacterium	Dockerin_like superfamily	YoaJ superfamily
Rumen_expansin-like_protein_16	350	38.1894	8.02	Bacteria	Bacillati	Bacillota	Clostridia	Eubacteriales	Eubacteriaceae	Eubacterium	Eubacterium sp.	YoaJ superfamily
Rumen_expansin-like_protein_17	300	32.6421	4.57	Bacteria	Pseudomonadati	Bacteroidota	Bacteroidia	Bacteroidales	Paludibacteraceae	Unclassified	Paludibacteraceae bacterium	YoaJ superfamily
Rumen_expansin-like_protein_18	294	32.4223	4.68	Bacteria	Bacillati	Bacillota	Clostridia	Eubacteriales	Oscillospiraceae	Ruminococcus	Ruminococcus flavefaciens	YoaJ superfamily
Rumen_expansin-like_protein_19	283	31.4183	4.96	Bacteria	Bacillati	Bacillota	Clostridia	Eubacteriales	Oscillospiraceae	Ruminococcus	Ruminococcus sp.	YoaJ superfamily
Rumen_expansin-like_protein_20	231	25.7383	4.78	Bacteria	Bacillati	Bacillota	Clostridia	Lachnospirales	Lachnospiraceae	Unclassified	Lachnospiraceae bacterium	YoaJ superfamily
Rumen_expansin-like_protein_21	285	31.858	4.99	Bacteria	Bacillati	Bacillota	Clostridia	Eubacteriales	Oscillospiraceae	Ruminococcus	Ruminococcus flavefaciens	YoaJ superfamily
Rumen_expansin-like_protein_22	285	31.5217	5.18	Bacteria	Bacillati	Bacillota	Clostridia	Eubacteriales	Oscillospiraceae	Unclassified	Oscillospiraceae bacterium	YoaJ superfamily
Rumen_expansin-like_protein_23	297	33.1142	4.73	Bacteria	Bacillati	Bacillota	Clostridia	Eubacteriales	Oscillospiraceae	Ruminococcus	Ruminococcus flavefaciens	YoaJ superfamily
Rumen_expansin-like_protein_24	277	30.9798	4.65	Bacteria	Bacillati	Bacillota	Clostridia	Eubacteriales	Oscillospiraceae	Ruminococcus	Ruminococcus flavefaciens	YoaJ superfamily
Rumen_expansin-like_protein_25	305	33.6147	4.62	Bacteria	Pseudomonadati	Bacteroidota	Bacteroidia	Bacteroidales	Paludibacteraceae	Unclassified	Paludibacteraceae bacterium	YoaJ superfamily
Rumen_expansin-like_protein_26	285	31.8986	4.94	Bacteria	Bacillati	Bacillota	Clostridia	Eubacteriales	Oscillospiraceae	Ruminococcus	Ruminococcus sp.	YoaJ superfamily
Rumen_expansin-like_protein_27	339	38.0257	9.75	Bacteria	Bacillati	Bacillota	Clostridia	Eubacteriales	Eubacteriaceae	Eubacterium	Eubacterium sp.	YoaJ superfamily
Rumen_expansin-like_protein_28	296	32.6586	4.56	Bacteria	Bacillati	Bacillota	Clostridia	Eubacteriales	Oscillospiraceae	Unclassified	Oscillospiraceae bacterium	Dockerin_like superfamily	YoaJ superfamily
Rumen_expansin-like_protein_29	214	23.9914	4.65	Bacteria	Bacillati	Bacillota	Clostridia	Lachnospirales	Lachnospiraceae	Unclassified	Lachnospiraceae bacterium	YoaJ superfamily
Rumen_expansin-like_protein_30	277	30.369	4.5	Bacteria	Bacillati	Bacillota	Clostridia	Eubacteriales	Oscillospiraceae	Unclassified	Oscillospiraceae bacterium	Dockerin_like superfamily	YoaJ superfamily
Rumen_expansin-like_protein_31	292	32.7087	4.73	Bacteria	Bacillati	Bacillota	Clostridia	Eubacteriales	Oscillospiraceae	Ruminococcus	Ruminococcus sp.	YoaJ superfamily
Rumen_expansin-like_protein_32	264	29.3699	4.82	Bacteria	Bacillati	Bacillota	Clostridia	Eubacteriales	Oscillospiraceae	Ruminococcus	Ruminococcus sp.	YoaJ superfamily
Rumen_expansin-like_protein_33	282	31.5653	4.71	Bacteria	Bacillati	Bacillota	Clostridia	Eubacteriales	Oscillospiraceae	Unclassified	Oscillospiraceae bacterium	Dockerin_like superfamily	YoaJ superfamily
Rumen_expansin-like_protein_34	276	30.8898	4.8	Bacteria	Bacillati	Bacillota	Clostridia	Eubacteriales	Oscillospiraceae	Unclassified	Oscillospiraceae bacterium	YoaJ superfamily
Rumen_expansin-like_protein_35	277	30.3437	8.32	Bacteria	Bacillati	Bacillota	Clostridia	Lachnospirales	Lachnospiraceae	Unclassified	Lachnospiraceae bacterium	YoaJ superfamily
Rumen_expansin-like_protein_36	300	33.5435	4.62	Bacteria	Bacillati	Bacillota	Clostridia	Eubacteriales	Oscillospiraceae	Ruminococcus	Ruminococcus sp.	YoaJ superfamily
Rumen_expansin-like_protein_37	287	31.7774	4.58	Bacteria	Bacillati	Bacillota	Clostridia	Eubacteriales	Oscillospiraceae	Ruminococcus	Ruminococcus flavefaciens	YoaJ superfamily
Rumen_expansin-like_protein_38	544	58.8276	4.28	Bacteria	Bacillati	Bacillota	Clostridia	Eubacteriales	Oscillospiraceae	Ruminococcus	Ruminococcus sp.	YoaJ superfamily
Rumen_expansin-like_protein_39	273	30.394	4.46	Bacteria	Bacillati	Bacillota	Clostridia	Eubacteriales	Oscillospiraceae	Ruminococcus	Ruminococcus sp.	YoaJ superfamily
Rumen_expansin-like_protein_40	141	15.4267	9.94	Bacteria	Pseudomonadati	Fibrobacterota	Fibrobacteria	Fibrobacterales	Fibrobacteraceae	Fibrobacter	Fibrobacter succinogenes	YoaJ superfamily
Rumen_expansin-like_protein_41	342	36.3509	4.71	Bacteria	Pseudomonadati	Fibrobacterota	Fibrobacteria	Fibrobacterales	Fibrobacteraceae	Fibrobacter	Fibrobacter succinogenes	YoaJ superfamily
Rumen_expansin-like_protein_42	314	34.3653	4.42	Bacteria	Bacillati	Bacillota	Clostridia	Eubacteriales	Oscillospiraceae	Unclassified	Oscillospiraceae bacterium	Dockerin_like superfamily	YoaJ superfamily
Rumen_expansin-like_protein_43	267	30.0087	5.14	Bacteria	Pseudomonadati	Bacteroidota	Bacteroidia	Bacteroidales	Paludibacteraceae	Candidatus	Candidatus Scybalocola fimicaballi	YoaJ superfamily
Rumen_expansin-like_protein_44	131	14.7287	9.3	Bacteria	Pseudomonadati	Bacteroidota	Flavobacteriia	Flavobacteriales	Weeksellaceae	Chryseobacterium	Chryseobacterium taklimakanense	YoaJ superfamily
Rumen_expansin-like_protein_45	345	37.7362	9.79	Bacteria	Bacillati	Bacillota	Clostridia	Lachnospirales	Lachnospiraceae	Unclassified	Lachnospiraceae bacterium	YoaJ superfamily
Rumen_expansin-like_protein_46	284	31.8088	5.07	Bacteria	Bacillati	Bacillota	Clostridia	Eubacteriales	Oscillospiraceae	Ruminococcus	Ruminococcus sp.	YoaJ superfamily
Rumen_expansin-like_protein_47	298	33.2819	4.51	Bacteria	Bacillati	Bacillota	Clostridia	Eubacteriales	Oscillospiraceae	Ruminococcus	Ruminococcus sp.	YoaJ superfamily
Rumen_expansin-like_protein_48	534	57.4416	4.6	Bacteria	Bacillati	Bacillota	Clostridia	Eubacteriales	Oscillospiraceae	Ruminococcus	Ruminococcus sp.	YoaJ superfamily
Rumen_expansin-like_protein_49	179	20.3026	4.47	Bacteria	Bacillati	Bacillota	Clostridia	Eubacteriales	Oscillospiraceae	Unclassified	Oscillospiraceae bacterium	YoaJ superfamily
Rumen_expansin-like_protein_50	659	72.5208	5.77	Bacteria	Bacillati	Bacillota	Clostridia	Eubacteriales	Oscillospiraceae	Unclassified	Ruminococcaceae bacterium	YoaJ superfamily
Rumen_expansin-like_protein_51	163	17.0254	9.61	Bacteria	Bacillati	Actinomycetota	Actinomycetes	Propionibacteriales	Propionibacteriaceae	Unclassified	Cutibacterium	DPBB_RlpA_EXP_N-like superfamily
Rumen_expansin-like_protein_52	141	14.0723	9.69	Bacteria	Bacillati	Actinomycetota	Actinomycetes	Propionibacteriales	Propionibacteriaceae	Unclassified	Cutibacterium	YoaJ superfamily
Rumen_expansin-like_protein_53	128	13.7521	10.5	Bacteria	Bacillati	Actinomycetota	Actinomycetes	Propionibacteriales	Propionibacteriaceae	Unclassified	Cutibacterium	YoaJ superfamily
Rumen_expansin-like_protein_54	294	32.3573	4.68	Bacteria	Bacillati	Bacillota	Clostridia	Eubacteriales	Oscillospiraceae	Ruminococcus	Ruminococcus sp.	Dockerin_like superfamily	YoaJ superfamily
Rumen_expansin-like_protein_55	295	32.7377	4.73	Bacteria	Bacillati	Bacillota	Clostridia	Eubacteriales	Oscillospiraceae	Ruminococcus	Ruminococcus flavefaciens	YoaJ superfamily
Rumen_expansin-like_protein_56	162	18.3494	5.07	Bacteria	Bacillati	Bacillota	Clostridia	Lachnospirales	Lachnospiraceae	Unclassified	Lachnospiraceae bacterium	YoaJ superfamily
Rumen_expansin-like_protein_57	310	34.5228	4.47	Bacteria	Bacillati	Bacillota	Clostridia	Eubacteriales	Oscillospiraceae	Unclassified	Oscillospiraceae bacterium	Dockerin_like superfamily	YoaJ superfamily
Rumen_expansin-like_protein_58	238	25.8353	5.26	Bacteria	Bacillati	Bacillota	Clostridia	Lachnospirales	Lachnospiraceae	Unclassified	Lachnospiraceae bacterium	YoaJ superfamily
Rumen_expansin-like_protein_59	310	34.2754	4.4	Bacteria	Bacillati	Bacillota	Clostridia	Eubacteriales	Oscillospiraceae	Unclassified	Oscillospiraceae bacterium	Dockerin_like superfamily	YoaJ superfamily
Rumen_expansin-like_protein_60	287	32.4214	4.7	Bacteria	Bacillati	Bacillota	Clostridia	Eubacteriales	Oscillospiraceae	Ruminococcus	Ruminococcus sp.	YoaJ superfamily
Rumen_expansin-like_protein_61	302	32.6997	4.36	Bacteria	Bacillati	Bacillota	Clostridia	Eubacteriales	Oscillospiraceae	Unclassified	Oscillospiraceae bacterium	Dockerin_like superfamily	YoaJ superfamily
Rumen_expansin-like_protein_62	285	30.1122	4.64	Bacteria	Bacillati	Bacillota	Clostridia	Eubacteriales	Oscillospiraceae	Unclassified	Oscillospiraceae bacterium	YoaJ superfamily
Rumen_expansin-like_protein_63	277	30.1817	4.5	Bacteria	Bacillati	Bacillota	Clostridia	Eubacteriales	Oscillospiraceae	Unclassified	Oscillospiraceae bacterium	Dockerin_like superfamily	YoaJ superfamily
Rumen_expansin-like_protein_64	386	43.1272	4.91	Bacteria	Pseudomonadati	Bacteroidota	Bacteroidia	Bacteroidales	Paludibacteraceae	Unclassified	Paludibacteraceae bacterium	YoaJ superfamily
Rumen_expansin-like_protein_65	373	43.2782	4.64	Bacteria	Pseudomonadati	Bacteroidota	Bacteroidia	Bacteroidales	Paludibacteraceae	Unclassified	Paludibacteraceae bacterium	YoaJ superfamily
Rumen_expansin-like_protein_66	289	31.5303	4.25	Bacteria	Bacillati	Bacillota	Clostridia	Eubacteriales	Oscillospiraceae	Unclassified	Oscillospiraceae bacterium	Dockerin_like superfamily	YoaJ superfamily
Rumen_expansin-like_protein_67	290	31.446	5.01	Bacteria	Bacillati	Bacillota	Clostridia	Eubacteriales	Oscillospiraceae	Unclassified	Oscillospiraceae bacterium	YoaJ superfamily
Rumen_expansin-like_protein_68	196	22.4336	7.74	Bacteria	Unclassified	Unclassified	Unclassified	Unclassified	Unclassified	Unclassified	Patescibacteria group bacterium	YoaJ superfamily
Rumen_expansin-like_protein_69	291	32.4983	4.61	Bacteria	Bacillati	Bacillota	Clostridia	Eubacteriales	Oscillospiraceae	Ruminococcus	Ruminococcus flavefaciens	YoaJ superfamily
Rumen_expansin-like_protein_70	302	32.2953	4.48	Bacteria	Pseudomonadati	Fibrobacterota	Fibrobacteria	Fibrobacterales	Fibrobacteraceae	Fibrobacter	unclassified Fibrobacter	YoaJ superfamily
Rumen_expansin-like_protein_71	306	35.0749	4.7	Bacteria	Pseudomonadati	Bacteroidota	Bacteroidia	Bacteroidales	Paludibacteraceae	Unclassified	Paludibacteraceae bacterium	YoaJ superfamily
Rumen_expansin-like_protein_72	296	32.7825	4.46	Bacteria	Bacillati	Bacillota	Clostridia	Eubacteriales	Oscillospiraceae	Unclassified	Oscillospiraceae bacterium	Dockerin_like superfamily	YoaJ superfamily
Rumen_expansin-like_protein_73	317	36.3594	4.94	Bacteria	Pseudomonadati	Bacteroidota	Bacteroidia	Bacteroidales	Paludibacteraceae	Unclassified	Paludibacteraceae bacterium	YoaJ superfamily
Rumen_expansin-like_protein_74	297	32.4354	4.51	Bacteria	Bacillati	Bacillota	Clostridia	Eubacteriales	Oscillospiraceae	Unclassified	Oscillospiraceae bacterium	Dockerin_like superfamily	YoaJ superfamily
Rumen_expansin-like_protein_75	284	30.8755	4.71	Bacteria	Bacillati	Bacillota	Clostridia	Eubacteriales	Oscillospiraceae	Unclassified	Oscillospiraceae bacterium	YoaJ superfamily
Rumen_expansin-like_protein_76	284	31.0646	4.5	Bacteria	Bacillati	Bacillota	Clostridia	Eubacteriales	Oscillospiraceae	Unclassified	Oscillospiraceae bacterium	Dockerin_like superfamily	YoaJ superfamily
Rumen_expansin-like_protein_77	291	31.7814	4.25	Bacteria	Bacillati	Bacillota	Clostridia	Eubacteriales	Oscillospiraceae	Unclassified	Oscillospiraceae bacterium	YoaJ superfamily
Rumen_expansin-like_protein_78	362	40.3772	4.83	Bacteria	Pseudomonadati	Bacteroidota	Bacteroidia	Bacteroidales	Unclassified	Unclassified	Bacteroidales bacterium	YoaJ superfamily
Rumen_expansin-like_protein_79	256	29.2583	6.59	Bacteria	Pseudomonadati	Spirochaetota	Spirochaetia	Spirochaetales	Treponemataceae	Treponema	Treponema sp.	DPBB_RlpA_EXP_N-like superfamily
Rumen_expansin-like_protein_80	127	13.3631	6.72	Bacteria	Pseudomonadati	Spirochaetota	Spirochaetia	Spirochaetales	Treponemataceae	Treponema	Treponema sp.	DPBB_RlpA_EXP_N-like superfamily
Rumen_expansin-like_protein_81	285	32.4055	5.07	Bacteria	Pseudomonadati	Bacteroidota	Bacteroidia	Bacteroidales	Paludibacteraceae	Candidatus	Candidatus Scybalocola fimicaballi	YoaJ superfamily
Rumen_expansin-like_protein_82	240	27.0781	4.71	Bacteria	Pseudomonadati	Bacteroidota	Bacteroidia	Bacteroidales	Paludibacteraceae	Unclassified	Paludibacteraceae bacterium	YoaJ superfamily
Rumen_expansin-like_protein_83	292	32.5443	4.76	Bacteria	Pseudomonadati	Bacteroidota	Bacteroidia	Bacteroidales	Paludibacteraceae	Candidatus	Candidatus Scybalocola fimicaballi	YoaJ superfamily
Rumen_expansin-like_protein_84	267	30.0101	4.32	Bacteria	Bacillati	Bacillota	Clostridia	Eubacteriales	Oscillospiraceae	Ruminococcus	Ruminococcus sp.	YoaJ superfamily
Rumen_expansin-like_protein_85	283	31.6164	4.51	Bacteria	Bacillati	Bacillota	Clostridia	Eubacteriales	Oscillospiraceae	Ruminococcus	Ruminococcus sp.	YoaJ superfamily
Rumen_expansin-like_protein_86	367	40.4398	4.85	Bacteria	Pseudomonadati	Bacteroidota	Bacteroidia	Bacteroidales	Paludibacteraceae	Unclassified	Paludibacteraceae bacterium	YoaJ superfamily
Rumen_expansin-like_protein_87	283	31.4464	4.56	Bacteria	Bacillati	Bacillota	Clostridia	Eubacteriales	Oscillospiraceae	Ruminococcus	Ruminococcus sp.	Dockerin_like superfamily	YoaJ superfamily
Rumen_expansin-like_protein_88	293	32.4002	4.57	Bacteria	Bacillati	Bacillota	Clostridia	Eubacteriales	Oscillospiraceae	Ruminococcus	Ruminococcus sp.	YoaJ superfamily
Rumen_expansin-like_protein_89	308	34.2422	4.54	Bacteria	Pseudomonadati	Bacteroidota	Bacteroidia	Bacteroidales	Paludibacteraceae	Unclassified	Paludibacteraceae bacterium	YoaJ superfamily
Rumen_expansin-like_protein_90	302	33.4303	4.33	Bacteria	Bacillati	Bacillota	Clostridia	Eubacteriales	Oscillospiraceae	Unclassified	Oscillospiraceae bacterium	Dockerin_like superfamily	YoaJ superfamily
Rumen_expansin-like_protein_91	293	32.7737	4.75	Bacteria	Bacillati	Bacillota	Clostridia	Eubacteriales	Oscillospiraceae	Ruminococcus	Ruminococcus sp.	YoaJ superfamily
Rumen_expansin-like_protein_92	290	32.1743	4.44	Bacteria	Bacillati	Bacillota	Clostridia	Eubacteriales	Oscillospiraceae	Unclassified	Oscillospiraceae bacterium	Dockerin_like superfamily	YoaJ superfamily
Rumen_expansin-like_protein_93	212	24.3424	8.61	Bacteria	Bacillati	Bacillota	Clostridia	Eubacteriales	Clostridiaceae	Clostridium	Clostridium sp.	YoaJ superfamily
Rumen_expansin-like_protein_94	224	25.4948	9.4	Bacteria	Bacillati	Bacillota	Clostridia	Eubacteriales	Clostridiaceae	Clostridium	Clostridium sp.	YoaJ superfamily
Rumen_expansin-like_protein_95	316	35.552	4.94	Bacteria	Pseudomonadati	Bacteroidota	Bacteroidia	Bacteroidales	Unclassified	Unclassified	Bacteroidales bacterium	YoaJ superfamily
Rumen_expansin-like_protein_96	140	15.888	4.81	Bacteria	Bacillati	Bacillota	Clostridia	Eubacteriales	Oscillospiraceae	Unclassified	Oscillospiraceae bacterium	YoaJ superfamily
Rumen_expansin-like_protein_97	309	34.5107	4.67	Bacteria	Pseudomonadati	Bacteroidota	Bacteroidia	Bacteroidales	Paludibacteraceae	Candidatus	Candidatus Scybalocola fimicaballi	YoaJ superfamily
Rumen_expansin-like_protein_98	318	34.866	4.39	Bacteria	Bacillati	Bacillota	Clostridia	Eubacteriales	Oscillospiraceae	Unclassified	Oscillospiraceae bacterium	Dockerin_like superfamily	YoaJ superfamily
Rumen_expansin-like_protein_99	343	38.2904	9.3	Bacteria	Bacillati	Bacillota	Clostridia	Lachnospirales	Lachnospiraceae	Unclassified	Lachnospiraceae bacterium	YoaJ superfamily
Rumen_expansin-like_protein_100	137	14.9308	8.8	Bacteria	Pseudomonadati	Spirochaetota	Spirochaetia	Spirochaetales	Treponemataceae	Treponema	Treponema sp.	YoaJ superfamily
Rumen_expansin-like_protein_101	272	29.0076	5.35	Bacteria	Pseudomonadati	Spirochaetota	Spirochaetia	Spirochaetales	Treponemataceae	Treponema	Treponema sp.	YoaJ superfamily
Rumen_expansin-like_protein_102	197	22.6547	9.1	Bacteria	Bacillati	Bacillota	Clostridia	Eubacteriales	Clostridiaceae	Clostridium	Clostridium sp.	YoaJ superfamily
Rumen_expansin-like_protein_103	301	34.6087	5.09	Bacteria	Pseudomonadati	Bacteroidota	Bacteroidia	Bacteroidales	Paludibacteraceae	Unclassified	Paludibacteraceae bacterium	YoaJ superfamily
Rumen_expansin-like_protein_104	292	32.6426	4.86	Bacteria	Pseudomonadati	Bacteroidota	Bacteroidia	Bacteroidales	Paludibacteraceae	Unclassified	Paludibacteraceae bacterium	YoaJ superfamily
Rumen_expansin-like_protein_105	308	34.6969	4.89	Bacteria	Pseudomonadati	Bacteroidota	Bacteroidia	Bacteroidales	Paludibacteraceae	Unclassified	Paludibacteraceae bacterium	YoaJ superfamily
Rumen_expansin-like_protein_106	356	39.5922	9.81	Bacteria	Bacillati	Bacillota	Clostridia	Eubacteriales	Eubacteriaceae	Eubacterium	Eubacterium xylanophilum	YoaJ superfamily
Rumen_expansin-like_protein_107	311	34.1012	4.46	Bacteria	Bacillati	Bacillota	Clostridia	Eubacteriales	Oscillospiraceae	Unclassified	Oscillospiraceae bacterium	Dockerin_like superfamily	YoaJ superfamily
Rumen_expansin-like_protein_108	337	37.4523	9.46	Bacteria	Bacillati	Bacillota	Clostridia	Eubacteriales	Eubacteriaceae	Eubacterium	Eubacterium xylanophilum	YoaJ superfamily
Rumen_expansin-like_protein_109	295	32.3081	4.38	Bacteria	Bacillati	Bacillota	Clostridia	Eubacteriales	Oscillospiraceae	Unclassified	Oscillospiraceae bacterium	Dockerin_like superfamily	YoaJ superfamily
Rumen_expansin-like_protein_110	309	34.9952	5.1	Bacteria	Pseudomonadati	Bacteroidota	Bacteroidia	Bacteroidales	Paludibacteraceae	Unclassified	Paludibacteraceae bacterium	YoaJ superfamily
Rumen_expansin-like_protein_111	285	31.6596	4.81	Bacteria	Bacillati	Bacillota	Clostridia	Eubacteriales	Oscillospiraceae	Ruminococcus	Ruminococcus flavefaciens	YoaJ superfamily
Rumen_expansin-like_protein_112	565	60.8987	4.94	Bacteria	Bacillati	Bacillota	Clostridia	Eubacteriales	Oscillospiraceae	Unclassified	Oscillospiraceae bacterium	YoaJ superfamily
Rumen_expansin-like_protein_113	291	31.8305	4.28	Bacteria	Bacillati	Bacillota	Clostridia	Eubacteriales	Oscillospiraceae	Unclassified	Oscillospiraceae bacterium	YoaJ superfamily
Rumen_expansin-like_protein_114	293	32.6294	4.63	Bacteria	Bacillati	Bacillota	Clostridia	Eubacteriales	Oscillospiraceae	Ruminococcus	Ruminococcus sp.	YoaJ superfamily
Rumen_expansin-like_protein_115	522	56.7654	4.34	Bacteria	Bacillati	Bacillota	Clostridia	Eubacteriales	Oscillospiraceae	Ruminococcus	Ruminococcus sp.	YoaJ superfamily
Rumen_expansin-like_protein_116	334	37.1173	7.48	Bacteria	Bacillati	Bacillota	Clostridia	Eubacteriales	Eubacteriaceae	Eubacterium	Eubacterium sp.	YoaJ superfamily
Rumen_expansin-like_protein_117	283	31.4344	4.61	Bacteria	Bacillati	Bacillota	Clostridia	Eubacteriales	Oscillospiraceae	Unclassified	Oscillospiraceae bacterium	YoaJ superfamily
Rumen_expansin-like_protein_118	287	31.7178	4.43	Bacteria	Bacillati	Bacillota	Clostridia	Eubacteriales	Oscillospiraceae	Unclassified	Oscillospiraceae bacterium	YoaJ superfamily
Rumen_expansin-like_protein_119	283	31.5886	4.91	Bacteria	Bacillati	Bacillota	Clostridia	Eubacteriales	Oscillospiraceae	Ruminococcus	Ruminococcus sp.	YoaJ superfamily
Rumen_expansin-like_protein_120	288	31.6673	4.45	Bacteria	Bacillati	Bacillota	Clostridia	Eubacteriales	Oscillospiraceae	Ruminococcus	Ruminococcus sp.	YoaJ superfamily
Rumen_expansin-like_protein_121	207	22.7924	4.86	Bacteria	Bacillati	Bacillota	Bacilli	Unclassified	Unclassified	Unclassified	Bacilli bacterium	YoaJ superfamily
Rumen_expansin-like_protein_122	303	33.2213	4.56	Bacteria	Bacillati	Bacillota	Clostridia	Eubacteriales	Oscillospiraceae	Unclassified	Oscillospiraceae bacterium	Dockerin_like superfamily	YoaJ superfamily
Rumen_expansin-like_protein_123	297	32.2452	4.57	Bacteria	Bacillati	Bacillota	Clostridia	Eubacteriales	Oscillospiraceae	Unclassified	Oscillospiraceae bacterium	Dockerin_like superfamily	YoaJ superfamily
Rumen_expansin-like_protein_124	228	24.9796	4.99	Bacteria	Bacillati	Bacillota	Clostridia	Lachnospirales	Lachnospiraceae	Unclassified	Lachnospiraceae bacterium	YoaJ superfamily
Rumen_expansin-like_protein_125	295	32.366	4.28	Bacteria	Bacillati	Bacillota	Clostridia	Eubacteriales	Oscillospiraceae	Ruminococcus	Ruminococcus sp.	YoaJ superfamily
Rumen_expansin-like_protein_126	133	14.6479	9.68	Bacteria	Pseudomonadati	Spirochaetota	Spirochaetia	Spirochaetales	Treponemataceae	Treponema	Treponema sp.	DPBB_RlpA_EXP_N-like superfamily
Rumen_expansin-like_protein_127	302	32.7227	4.81	Bacteria	Bacillati	Bacillota	Clostridia	Eubacteriales	Oscillospiraceae	Ruminococcus	Ruminococcus sp.	Dockerin_like superfamily	YoaJ superfamily
Rumen_expansin-like_protein_128	281	31.4722	4.6	Bacteria	Bacillati	Bacillota	Clostridia	Eubacteriales	Oscillospiraceae	Ruminococcus	Ruminococcus sp.	YoaJ superfamily
Rumen_expansin-like_protein_129	283	31.4334	4.79	Bacteria	Bacillati	Bacillota	Clostridia	Eubacteriales	Oscillospiraceae	Ruminococcus	Ruminococcus sp.	YoaJ superfamily
Rumen_expansin-like_protein_130	227	25.3838	4.48	Bacteria	Bacillati	Bacillota	Clostridia	Lachnospirales	Lachnospiraceae	Unclassified	Lachnospiraceae bacterium	YoaJ superfamily
Rumen_expansin-like_protein_131	332	36.6445	4.3	Bacteria	Bacillati	Bacillota	Clostridia	Eubacteriales	Oscillospiraceae	Ruminococcus	Ruminococcus sp.	YoaJ superfamily
Rumen_expansin-like_protein_132	290	31.8836	4.62	Bacteria	Bacillati	Bacillota	Clostridia	Eubacteriales	Oscillospiraceae	Ruminococcus	Ruminococcus sp.	YoaJ superfamily
Rumen_expansin-like_protein_133	276	31.101	4.75	Bacteria	Bacillati	Bacillota	Clostridia	Eubacteriales	Oscillospiraceae	Ruminococcus	Ruminococcus sp.	Dockerin_like superfamily	YoaJ superfamily
Rumen_expansin-like_protein_134	315	34.8238	4.55	Bacteria	Bacillati	Bacillota	Clostridia	Eubacteriales	Oscillospiraceae	Unclassified	Oscillospiraceae bacterium	Dockerin_like superfamily	YoaJ superfamily
Rumen_expansin-like_protein_135	537	56.8955	4.22	Bacteria	Bacillati	Bacillota	Clostridia	Eubacteriales	Oscillospiraceae	Unclassified	Oscillospiraceae bacterium	YoaJ superfamily
Rumen_expansin-like_protein_136	302	33.4173	4.45	Bacteria	Bacillati	Bacillota	Clostridia	Eubacteriales	Oscillospiraceae	Ruminococcus	Ruminococcus sp.	YoaJ superfamily
Rumen_expansin-like_protein_137	293	32.4926	4.54	Bacteria	Bacillati	Bacillota	Clostridia	Eubacteriales	Oscillospiraceae	Ruminococcus	Ruminococcus sp.	YoaJ superfamily
Rumen_expansin-like_protein_138	299	33.0178	4.33	Bacteria	Bacillati	Bacillota	Clostridia	Eubacteriales	Oscillospiraceae	Ruminococcus	Ruminococcus sp.	YoaJ superfamily
Rumen_expansin-like_protein_139	297	33.6237	4.48	Bacteria	Bacillati	Bacillota	Clostridia	Eubacteriales	Oscillospiraceae	Ruminococcus	Ruminococcus sp.	YoaJ superfamily
Rumen_expansin-like_protein_140	285	31.6255	6.09	Bacteria	Bacillati	Bacillota	Clostridia	Eubacteriales	Oscillospiraceae	Unclassified	Oscillospiraceae bacterium	YoaJ superfamily
Rumen_expansin-like_protein_141	302	33.2863	4.5	Bacteria	Bacillati	Bacillota	Clostridia	Eubacteriales	Oscillospiraceae	Unclassified	Oscillospiraceae bacterium	Dockerin_like superfamily	YoaJ superfamily
Rumen_expansin-like_protein_142	293	31.4961	5.22	Bacteria	Bacillati	Bacillota	Clostridia	Eubacteriales	Oscillospiraceae	Unclassified	Oscillospiraceae bacterium	YoaJ superfamily
Rumen_expansin-like_protein_143	295	32.7307	4.58	Bacteria	Bacillati	Bacillota	Clostridia	Eubacteriales	Oscillospiraceae	Unclassified	Oscillospiraceae bacterium	Dockerin_like superfamily	YoaJ superfamily
Rumen_expansin-like_protein_144	287	31.6825	4.37	Bacteria	Bacillati	Bacillota	Clostridia	Eubacteriales	Oscillospiraceae	Unclassified	Oscillospiraceae bacterium	Dockerin_like superfamily	YoaJ superfamily
Rumen_expansin-like_protein_145	275	30.62	4.6	Bacteria	Bacillati	Bacillota	Clostridia	Eubacteriales	Oscillospiraceae	Ruminococcus	Ruminococcus sp.	YoaJ superfamily
Rumen_expansin-like_protein_146	220	24.8545	4.8	Bacteria	Bacillati	Bacillota	Clostridia	Lachnospirales	Lachnospiraceae	Unclassified	Lachnospiraceae bacterium	YoaJ superfamily
Rumen_expansin-like_protein_147	358	39.3374	7.04	Bacteria	Bacillati	Bacillota	Clostridia	Eubacteriales	Eubacteriaceae	Eubacterium	Eubacterium sp.	YoaJ superfamily
Rumen_expansin-like_protein_148	342	37.7935	9.88	Bacteria	Bacillati	Bacillota	Clostridia	Eubacteriales	Eubacteriaceae	Eubacterium	Eubacterium sp.	YoaJ superfamily
Rumen_expansin-like_protein_149	290	31.6023	4.49	Bacteria	Bacillati	Bacillota	Clostridia	Eubacteriales	Oscillospiraceae	Ruminococcus	Ruminococcus sp.	YoaJ superfamily
Rumen_expansin-like_protein_150	165	18.7893	9.49	Bacteria	Pseudomonadati	Bacteroidota	Bacteroidia	Bacteroidales	Unclassified	Unclassified	Bacteroidales bacterium	DPBB_RlpA_EXP_N-like superfamily
Rumen_expansin-like_protein_151	352	38.8435	9.82	Bacteria	Bacillati	Bacillota	Clostridia	Eubacteriales	Eubacteriaceae	Eubacterium	Eubacterium sp.	YoaJ superfamily
Rumen_expansin-like_protein_152	266	29.8027	4.67	Bacteria	Bacillati	Bacillota	Clostridia	Lachnospirales	Lachnospiraceae	Unclassified	Lachnospiraceae bacterium	YoaJ superfamily
Rumen_expansin-like_protein_153	294	32.3112	4.42	Bacteria	Bacillati	Bacillota	Clostridia	Eubacteriales	Oscillospiraceae	Ruminococcus	Ruminococcus sp.	YoaJ superfamily
Rumen_expansin-like_protein_154	293	32.5835	4.46	Bacteria	Bacillati	Bacillota	Clostridia	Eubacteriales	Oscillospiraceae	Ruminococcus	Ruminococcus sp.	YoaJ superfamily
Rumen_expansin-like_protein_155	285	31.6001	4.43	Bacteria	Bacillati	Bacillota	Clostridia	Eubacteriales	Oscillospiraceae	Ruminococcus	Ruminococcus sp.	YoaJ superfamily
Rumen_expansin-like_protein_156	221	24.2688	5.6	Bacteria	Bacillati	Bacillota	Clostridia	Lachnospirales	Lachnospiraceae	Unclassified	Lachnospiraceae bacterium	YoaJ superfamily
Rumen_expansin-like_protein_157	268	29.4764	5.71	Bacteria	Bacillati	Bacillota	Clostridia	Lachnospirales	Lachnospiraceae	Lachnospira	Lachnospira sp.	YoaJ superfamily
Rumen_expansin-like_protein_158	287	31.6265	4.33	Bacteria	Bacillati	Bacillota	Clostridia	Eubacteriales	Oscillospiraceae	Ruminococcus	Ruminococcus sp.	YoaJ superfamily
Rumen_expansin-like_protein_159	237	26.0526	4.61	Bacteria	Bacillati	Bacillota	Clostridia	Eubacteriales	Eubacteriaceae	Eubacterium	Eubacterium sp.	YoaJ superfamily
Rumen_expansin-like_protein_160	123	13.6625	9.26	Bacteria	Pseudomonadati	Bacteroidota	Flavobacteriia	Flavobacteriales	Weeksellaceae	Chryseobacterium	Chryseobacterium	DPBB_RlpA_EXP_N-like superfamily
Rumen_expansin-like_protein_161	123	13.7394	6.91	Bacteria	Pseudomonadati	Bacteroidota	Flavobacteriia	Flavobacteriales	Weeksellaceae	Chryseobacterium	Chryseobacterium	DPBB_RlpA_EXP_N-like superfamily
Rumen_expansin-like_protein_162	357	37.3563	4.6	Bacteria	Pseudomonadati	Fibrobacterota	Fibrobacteria	Fibrobacterales	Fibrobacteraceae	Fibrobacter	Fibrobacter sp.	YoaJ superfamily
Rumen_expansin-like_protein_163	313	34.1054	4.54	Bacteria	Bacillati	Bacillota	Clostridia	Eubacteriales	Oscillospiraceae	Unclassified	Oscillospiraceae bacterium	Dockerin_like superfamily	YoaJ superfamily
Rumen_expansin-like_protein_164	234	26.5664	9.58	Bacteria	Pseudomonadati	Bacteroidota	Bacteroidia	Bacteroidales	Unclassified	Unclassified	Bacteroidales bacterium	YoaJ superfamily
Rumen_expansin-like_protein_165	240	26.4333	4.58	Bacteria	Pseudomonadati	Bacteroidota	Bacteroidia	Bacteroidales	Paludibacteraceae	Unclassified	Paludibacteraceae bacterium	YoaJ superfamily
Rumen_expansin-like_protein_166	293	32.3291	4.43	Bacteria	Bacillati	Bacillota	Clostridia	Eubacteriales	Oscillospiraceae	Unclassified	Oscillospiraceae bacterium	Dockerin_like superfamily	YoaJ superfamily
Rumen_expansin-like_protein_167	547	59.9647	4.73	Bacteria	Bacillati	Bacillota	Clostridia	Eubacteriales	Oscillospiraceae	Unclassified	Oscillospiraceae bacterium	YoaJ superfamily
Rumen_expansin-like_protein_168	146	16.4707	6.41	Bacteria	Bacillati	Bacillota	Clostridia	Unclassified	Unclassified	Unclassified	Clostridia bacterium	YoaJ superfamily
Rumen_expansin-like_protein_169	242	27.2989	4.63	Eukaryota	Fungi	Chytridiomycota	Neocallimastigomycetes	Neocallimastigales	Neocallimastigaceae	Anaeromyces	Anaeromyces robustus	DPBB_RlpA_EXP_N-like superfamily
Rumen_expansin-like_protein_170	418	46.4709	4.85	Eukaryota	Fungi	Chytridiomycota	Neocallimastigomycetes	Neocallimastigales	Neocallimastigaceae	Piromyces	Piromyces finnis	YoaJ superfamily
Rumen_expansin-like_protein_171	475	53.3186	4.59	Eukaryota	Fungi	Chytridiomycota	Neocallimastigomycetes	Neocallimastigales	Neocallimastigaceae	Anaeromyces	Anaeromyces robustus	YoaJ superfamily
Rumen_expansin-like_protein_172	519	57.1184	4.35	Bacteria	Bacillati	Bacillota	Clostridia	Unclassified	Unclassified	Unclassified	Clostridia bacterium	CBM_10 superfamily	YoaJ superfamily
Rumen_expansin-like_protein_173	322	36.2293	4.88	Eukaryota	Protozoa	Protozoa	Heterolobosea	Amoeba	Endomorphidae	Entamoeba	Entamoeba invadens	YoaJ superfamily
Rumen_expansin-like_protein_174	285	31.8441	5.97	Eukaryota	Protozoa	Protozoa	Heterolobosea	Amoeba	Endomorphidae	Entamoeba	Entamoeba invadens	YoaJ superfamily
Rumen_expansin-like_protein_175	395	44.264	4.59	Eukaryota	Fungi	Chytridiomycota	Neocallimastigomycetes	Neocallimastigales	Neocallimastigaceae	Piromyces	Piromyces sp.	YoaJ superfamily
Rumen_expansin-like_protein_176	409	45.4264	4.6	Eukaryota	Fungi	Chytridiomycota	Neocallimastigomycetes	Neocallimastigales	Neocallimastigaceae	Neocallimastix	Neocallimastix californiae	YoaJ superfamily
Rumen_expansin-like_protein_177	536	59.5052	4.76	Eukaryota	Fungi	Chytridiomycota	Neocallimastigomycetes	Neocallimastigales	Neocallimastigaceae	Anaeromyces	Anaeromyces robustus	CBM_10 superfamily	YoaJ superfamily
Rumen_expansin-like_protein_178	453	49.9418	5.39	Eukaryota	Fungi	Chytridiomycota	Neocallimastigomycetes	Neocallimastigales	Neocallimastigaceae	Neocallimastix	Neocallimastix lanati	YoaJ superfamily	YoaJ superfamily
Rumen_expansin-like_protein_179	417	45.7785	4.46	Eukaryota	Protozoa	Protozoa	Heterolobosea	Amoeba	Endomorphidae	Entamoeba	Entamoeba invadens	YoaJ superfamily
Rumen_expansin-like_protein_180	287	32.1388	4.95	Bacteria	Pseudomonadati	Myxococcota	Myxococcia	Myxococcales	Cystobacterineae	Archangiaceae	Archangium violaceum	YoaJ superfamily
Rumen_expansin-like_protein_181	547	59.7151	4.45	Bacteria	Bacillati	Bacillota	Clostridia	Unclassified	Unclassified	Unclassified	Clostridia bacterium	CBM_10 superfamily	YoaJ superfamily
Rumen_expansin-like_protein_182	444	49.0965	4.67	Bacteria	Bacillati	Bacillota	Clostridia	Unclassified	Unclassified	Unclassified	Clostridia bacterium	YoaJ superfamily
Rumen_expansin-like_protein_183	272	30.1679	4.82	Eukaryota	Fungi	Chytridiomycota	Neocallimastigomycetes	Neocallimastigales	Neocallimastigaceae	Piromyces	Piromyces finnis	YoaJ superfamily
Rumen_expansin-like_protein_184	278	30.8976	4.53	Eukaryota	Fungi	Chytridiomycota	Neocallimastigomycetes	Neocallimastigales	Neocallimastigaceae	Neocallimastix	Neocallimastix lanati	YoaJ superfamily
Rumen_expansin-like_protein_185	305	34.1713	5.27	Eukaryota	Protozoa	Protozoa	Heterolobosea	Amoeba	Endomorphidae	Entamoeba	Entamoeba invadens	YoaJ superfamily
Rumen_expansin-like_protein_186	377	41.4436	4.7	Eukaryota	Protozoa	Protozoa	Heterolobosea	Amoeba	Endomorphidae	Entamoeba	Entamoeba invadens	YoaJ superfamily
Rumen_expansin-like_protein_187	445	49.5063	5.69	Eukaryota	Fungi	Chytridiomycota	Neocallimastigomycetes	Neocallimastigales	Neocallimastigaceae	Neocallimastix	Neocallimastix lanati	YoaJ superfamily	YoaJ superfamily
Rumen_expansin-like_protein_188	353	37.8539	5.56	Eukaryota	Protozoa	Protozoa	Heterolobosea	Amoeba	Endomorphidae	Entamoeba	Entamoeba invadens	YoaJ superfamily
Rumen_expansin-like_protein_189	541	60.549	4.64	Bacteria	Bacillati	Bacillota	Clostridia	Unclassified	Unclassified	Unclassified	Clostridia bacterium	CBM_10 superfamily	YoaJ superfamily
Rumen_expansin-like_protein_190	505	56.8686	4.55	Eukaryota	Fungi	Chytridiomycota	Neocallimastigomycetes	Neocallimastigales	Neocallimastigaceae	Anaeromyces	Anaeromyces robustus	CBM_10 superfamily	YoaJ superfamily
Rumen_expansin-like_protein_191	503	55.9848	4.52	Bacteria	Bacillati	Bacillota	Clostridia	Unclassified	Unclassified	Unclassified	Clostridia bacterium	CBM_10 superfamily	YoaJ superfamily
Rumen_expansin-like_protein_192	447	49.7502	4.62	Eukaryota	Fungi	Chytridiomycota	Neocallimastigomycetes	Neocallimastigales	Neocallimastigaceae	Anaeromyces	Anaeromyces robustus	YoaJ superfamily
Rumen_expansin-like_protein_193	308	34.6545	4.57	Eukaryota	Fungi	Chytridiomycota	Neocallimastigomycetes	Neocallimastigales	Neocallimastigaceae	Anaeromyces	Anaeromyces robustus	YoaJ superfamily
Rumen_expansin-like_protein_194	481	52.3321	4.5	Eukaryota	Fungi	Chytridiomycota	Neocallimastigomycetes	Neocallimastigales	Neocallimastigaceae	Anaeromyces	Anaeromyces robustus	CBM_10 superfamily	CBM_10 superfamily	CBM_1 superfamily	DPBB_RlpA_EXP_N-like superfamily
Rumen_expansin-like_protein_195	576	62.6871	4.36	Eukaryota	Fungi	Chytridiomycota	Neocallimastigomycetes	Neocallimastigales	Neocallimastigaceae	Anaeromyces	Anaeromyces robustus	CBM_10 superfamily	CBM_10 superfamily	CBM_10 superfamily	YoaJ superfamily
Rumen_expansin-like_protein_196	574	63.8273	4.52	Eukaryota	Fungi	Chytridiomycota	Neocallimastigomycetes	Neocallimastigales	Neocallimastigaceae	Anaeromyces	Anaeromyces robustus	CBM_10 superfamily	CBM_10 superfamily	YoaJ superfamily
Rumen_expansin-like_protein_197	133	14.9648	5.29	Eukaryota	Fungi	Chytridiomycota	Neocallimastigomycetes	Neocallimastigales	Neocallimastigaceae	Anaeromyces	Anaeromyces robustus	YoaJ superfamily
Rumen_expansin-like_protein_198	564	61.4353	4.62	Eukaryota	Fungi	Chytridiomycota	Neocallimastigomycetes	Neocallimastigales	Neocallimastigaceae	Anaeromyces	Anaeromyces robustus	CBM_10 superfamily	CBM_10 superfamily	CBM_10 superfamily	DPBB_RlpA_EXP_N-like superfamily
Rumen_expansin-like_protein_199	312	34.6735	9.58	Eukaryota	Fungi	Chytridiomycota	Neocallimastigomycetes	Neocallimastigales	Neocallimastigaceae	Anaeromyces	Anaeromyces robustus	YoaJ superfamily	CBM6-CBM35-CBM36_like superfamily
Rumen_expansin-like_protein_200	393	45.6474	5.72	Eukaryota	Fungi	Chytridiomycota	Neocallimastigomycetes	Neocallimastigales	Neocallimastigaceae	Anaeromyces	Anaeromyces robustus	DPBB_RlpA_EXP_N-like superfamily
Rumen_expansin-like_protein_201	122	13.5404	6.17	Eukaryota	Fungi	Chytridiomycota	Neocallimastigomycetes	Neocallimastigales	Neocallimastigaceae	Piromyces	Piromyces finnis	DPBB_RlpA_EXP_N-like superfamily
Rumen_expansin-like_protein_202	121	13.6504	8.25	Eukaryota	Fungi	Chytridiomycota	Neocallimastigomycetes	Neocallimastigales	Neocallimastigaceae	Piromyces	Piromyces finnis	YoaJ superfamily
Rumen_expansin-like_protein_203	520	56.1862	4.46	Eukaryota	Fungi	Chytridiomycota	Neocallimastigomycetes	Neocallimastigales	Neocallimastigaceae	Piromyces	Piromyces finnis	CBM_10 superfamily	CBM_10 superfamily	CBM_1 superfamily	DPBB_RlpA_EXP_N-like superfamily
Rumen_expansin-like_protein_204	389	44.2246	8.77	Eukaryota	Fungi	Chytridiomycota	Neocallimastigomycetes	Neocallimastigales	Neocallimastigaceae	Piromyces	Piromyces sp.	YoaJ superfamily
Rumen_expansin-like_protein_205	491	53.541	4.55	Eukaryota	Fungi	Chytridiomycota	Neocallimastigomycetes	Neocallimastigales	Neocallimastigaceae	Neocallimastix	Neocallimastix californiae	CBM_10 superfamily	CBM_10 superfamily	CBM_10 superfamily	YoaJ superfamily
Rumen_expansin-like_protein_206	448	51.7466	5.93	Eukaryota	Fungi	Chytridiomycota	Neocallimastigomycetes	Neocallimastigales	Neocallimastigaceae	Neocallimastix	Neocallimastix lanati	DPBB_RlpA_EXP_N-like superfamily
Rumen_expansin-like_protein_207	514	55.9914	5.48	Eukaryota	Fungi	Chytridiomycota	Neocallimastigomycetes	Neocallimastigales	Neocallimastigaceae	Neocallimastix	Neocallimastix lanati	YoaJ superfamily
Rumen_expansin-like_protein_208	451	52.6596	5.92	Eukaryota	Fungi	Chytridiomycota	Neocallimastigomycetes	Neocallimastigales	Neocallimastigaceae	Neocallimastix	Neocallimastix lanati	DPBB_RlpA_EXP_N-like superfamily
Rumen_expansin-like_protein_209	416	44.6022	9.07	Eukaryota	Fungi	Chytridiomycota	Neocallimastigomycetes	Neocallimastigales	Neocallimastigaceae	Piromyces	Piromyces finnis	YoaJ superfamily
Rumen_expansin-like_protein_210	306	33.4601	9.41	Eukaryota	Fungi	Chytridiomycota	Neocallimastigomycetes	Neocallimastigales	Neocallimastigaceae	Piromyces	Piromyces sp.	YoaJ superfamily	CBM6-CBM35-CBM36_like superfamily
Rumen_expansin-like_protein_211	594	65.5612	4.35	Eukaryota	Fungi	Chytridiomycota	Neocallimastigomycetes	Neocallimastigales	Neocallimastigaceae	Anaeromyces	Anaeromyces robustus	CBM_10 superfamily	YoaJ superfamily
Rumen_expansin-like_protein_212	570	62.2934	4.6	Eukaryota	Fungi	Chytridiomycota	Neocallimastigomycetes	Neocallimastigales	Neocallimastigaceae	Neocallimastix	Neocallimastix californiae	CBM_10 superfamily	CBM_10 superfamily	CBM_10 superfamily	YoaJ superfamily
Rumen_expansin-like_protein_213	574	62.6672	4.44	Eukaryota	Fungi	Chytridiomycota	Neocallimastigomycetes	Neocallimastigales	Neocallimastigaceae	Neocallimastix	Neocallimastix californiae	CBM_10 superfamily	CBM_10 superfamily	CBM_10 superfamily	YoaJ superfamily
Rumen_expansin-like_protein_214	575	62.9236	4.35	Eukaryota	Fungi	Chytridiomycota	Neocallimastigomycetes	Neocallimastigales	Neocallimastigaceae	Neocallimastix	Neocallimastix californiae	CBM_10 superfamily	CBM_10 superfamily	CBM_10 superfamily	YoaJ superfamily
Rumen_expansin-like_protein_215	573	63.3197	4.45	Eukaryota	Fungi	Chytridiomycota	Neocallimastigomycetes	Neocallimastigales	Neocallimastigaceae	Neocallimastix	Neocallimastix lanati	CBM_10 superfamily	CBM_10 superfamily	CBM_10 superfamily	YoaJ superfamily
Rumen_expansin-like_protein_216	581	62.8212	4.39	Eukaryota	Fungi	Chytridiomycota	Neocallimastigomycetes	Neocallimastigales	Neocallimastigaceae	Neocallimastix	Neocallimastix lanati	CBM_10 superfamily	CBM_10 superfamily	CBM_10 superfamily	YoaJ superfamily
Rumen_expansin-like_protein_217	308	33.8888	9.44	Eukaryota	Fungi	Chytridiomycota	Neocallimastigomycetes	Neocallimastigales	Neocallimastigaceae	Neocallimastix	Neocallimastix lanati	YoaJ superfamily	CBM6-CBM35-CBM36_like superfamily
Rumen_expansin-like_protein_218	540	59.7108	4.55	Eukaryota	Fungi	Chytridiomycota	Neocallimastigomycetes	Neocallimastigales	Neocallimastigaceae	Neocallimastix	Neocallimastix californiae	CBM_10 superfamily	CBM_10 superfamily	YoaJ superfamily
Rumen_expansin-like_protein_219	472	51.3168	4.5	Eukaryota	Fungi	Chytridiomycota	Neocallimastigomycetes	Neocallimastigales	Neocallimastigaceae	Neocallimastix	Neocallimastix lanati	CBM_10 superfamily	CBM_10 superfamily	CBM_1 superfamily	DPBB_RlpA_EXP_N-like superfamily
Rumen_expansin-like_protein_220	430	46.5926	9.47	Eukaryota	Fungi	Chytridiomycota	Neocallimastigomycetes	Neocallimastigales	Neocallimastigaceae	Neocallimastix	Neocallimastix lanati	YoaJ superfamily
Rumen_expansin-like_protein_221	468	51.4088	8.9	Eukaryota	Fungi	Chytridiomycota	Neocallimastigomycetes	Neocallimastigales	Neocallimastigaceae	Neocallimastix	Neocallimastix lanati	YoaJ superfamily
Rumen_expansin-like_protein_222	569	62.4513	4.46	Eukaryota	Fungi	Chytridiomycota	Neocallimastigomycetes	Neocallimastigales	Neocallimastigaceae	Neocallimastix	Neocallimastix californiae	CBM_10 superfamily	CBM_10 superfamily	CBM_10 superfamily	YoaJ superfamily
Rumen_expansin-like_protein_223	478	51.9674	4.38	Eukaryota	Fungi	Chytridiomycota	Neocallimastigomycetes	Neocallimastigales	Neocallimastigaceae	Neocallimastix	Neocallimastix californiae	CBM_10 superfamily	CBM_10 superfamily	CBM_1 superfamily	DPBB_RlpA_EXP_N-like superfamily
Rumen_expansin-like_protein_224	569	63.0692	4.57	Eukaryota	Fungi	Chytridiomycota	Neocallimastigomycetes	Neocallimastigales	Neocallimastigaceae	Neocallimastix	Neocallimastix lanati	CBM_10 superfamily	CBM_10 superfamily	CBM_10 superfamily	DPBB_RlpA_EXP_N-like superfamily
Rumen_expansin-like_protein_225	508	54.9208	4.44	Eukaryota	Fungi	Chytridiomycota	Neocallimastigomycetes	Neocallimastigales	Neocallimastigaceae	Neocallimastix	Neocallimastix lanati	CBM_10 superfamily	CBM_10 superfamily	CBM_1 superfamily	DPBB_RlpA_EXP_N-like superfamily
Rumen_expansin-like_protein_226	506	54.5617	4.67	Eukaryota	Fungi	Chytridiomycota	Neocallimastigomycetes	Neocallimastigales	Neocallimastigaceae	Neocallimastix	Neocallimastix lanati	CBM_10 superfamily	CBM_10 superfamily	CBM_1 superfamily	DPBB_RlpA_EXP_N-like superfamily
Rumen_expansin-like_protein_227	458	52.8011	4.9	Eukaryota	Fungi	Chytridiomycota	Neocallimastigomycetes	Neocallimastigales	Neocallimastigaceae	Neocallimastix	Neocallimastix lanati	YoaJ superfamily
Rumen_expansin-like_protein_228	438	48.3723	4.8	Eukaryota	Fungi	Chytridiomycota	Neocallimastigomycetes	Neocallimastigales	Neocallimastigaceae	Neocallimastix	Neocallimastix lanati	YoaJ superfamily
Rumen_expansin-like_protein_229	450	52.0806	5.33	Eukaryota	Fungi	Chytridiomycota	Neocallimastigomycetes	Neocallimastigales	Neocallimastigaceae	Neocallimastix	Neocallimastix californiae	DPBB_RlpA_EXP_N-like superfamily
Rumen_expansin-like_protein_230	365	39.231	9.21	Eukaryota	Fungi	Chytridiomycota	Neocallimastigomycetes	Neocallimastigales	Neocallimastigaceae	Neocallimastix	Neocallimastix lanati	YoaJ superfamily
Rumen_expansin-like_protein_231	415	45.6344	4.84	Eukaryota	Fungi	Chytridiomycota	Neocallimastigomycetes	Neocallimastigales	Neocallimastigaceae	Neocallimastix	Neocallimastix lanati	YoaJ superfamily
Rumen_expansin-like_protein_232	314	34.5532	9.3	Eukaryota	Fungi	Chytridiomycota	Neocallimastigomycetes	Neocallimastigales	Neocallimastigaceae	Neocallimastix	Neocallimastix lanati	YoaJ superfamily	CBM6-CBM35-CBM36_like superfamily
Rumen_expansin-like_protein_233	331	34.7483	8.87	Eukaryota	Fungi	Chytridiomycota	Neocallimastigomycetes	Neocallimastigales	Neocallimastigaceae	Neocallimastix	Neocallimastix californiae	YoaJ superfamily
Rumen_expansin-like_protein_234	460	49.9437	9.18	Eukaryota	Fungi	Chytridiomycota	Neocallimastigomycetes	Neocallimastigales	Neocallimastigaceae	Neocallimastix	Neocallimastix lanati	YoaJ superfamily
Rumen_expansin-like_protein_235	310	33.0922	9.11	Eukaryota	Fungi	Chytridiomycota	Neocallimastigomycetes	Neocallimastigales	Neocallimastigaceae	Neocallimastix	Neocallimastix californiae	YoaJ superfamily
Rumen_expansin-like_protein_236	360	39.0581	9.15	Eukaryota	Fungi	Chytridiomycota	Neocallimastigomycetes	Neocallimastigales	Neocallimastigaceae	Neocallimastix	Neocallimastix lanati	YoaJ superfamily
Rumen_expansin-like_protein_237	574	62.6082	4.39	Eukaryota	Fungi	Chytridiomycota	Neocallimastigomycetes	Neocallimastigales	Neocallimastigaceae	Neocallimastix	Neocallimastix californiae	CBM_10 superfamily	CBM_10 superfamily	CBM_10 superfamily	YoaJ superfamily
Rumen_expansin-like_protein_238	451	52.1915	5.09	Eukaryota	Fungi	Chytridiomycota	Neocallimastigomycetes	Neocallimastigales	Neocallimastigaceae	Neocallimastix	Neocallimastix lanati	DPBB_RlpA_EXP_N-like superfamily
Rumen_expansin-like_protein_239	180	20.2092	8.01	Eukaryota	Fungi	Chytridiomycota	Neocallimastigomycetes	Neocallimastigales	Neocallimastigaceae	Neocallimastix	Neocallimastix lanati	DPBB_RlpA_EXP_N-like superfamily
Rumen_expansin-like_protein_240	426	46.3634	9.44	Eukaryota	Fungi	Chytridiomycota	Neocallimastigomycetes	Neocallimastigales	Neocallimastigaceae	Neocallimastix	Neocallimastix lanati	YoaJ superfamily
Rumen_expansin-like_protein_241	574	62.7702	4.35	Eukaryota	Fungi	Chytridiomycota	Neocallimastigomycetes	Neocallimastigales	Neocallimastigaceae	Neocallimastix	Neocallimastix californiae	CBM_10 superfamily	CBM_10 superfamily	CBM_10 superfamily	YoaJ superfamily
Rumen_expansin-like_protein_242	473	51.4418	4.35	Eukaryota	Fungi	Chytridiomycota	Neocallimastigomycetes	Neocallimastigales	Neocallimastigaceae	Neocallimastix	Neocallimastix californiae	CBM_10 superfamily	CBM_10 superfamily	CBM_1 superfamily	DPBB_RlpA_EXP_N-like superfamily
Rumen_expansin-like_protein_243	344	38.9034	8.93	Eukaryota	Fungi	Chytridiomycota	Neocallimastigomycetes	Neocallimastigales	Neocallimastigaceae	Neocallimastix	Neocallimastix californiae	YoaJ superfamily
Rumen_expansin-like_protein_244	567	62.1045	4.49	Eukaryota	Fungi	Chytridiomycota	Neocallimastigomycetes	Neocallimastigales	Neocallimastigaceae	Neocallimastix	Neocallimastix californiae	CBM_10 superfamily	CBM_10 superfamily	YoaJ superfamily
Rumen_expansin-like_protein_245	296	32.4821	9.26	Eukaryota	Fungi	Chytridiomycota	Neocallimastigomycetes	Neocallimastigales	Neocallimastigaceae	Neocallimastix	Neocallimastix californiae	YoaJ superfamily	CBM6-CBM35-CBM36_like superfamily
Rumen_expansin-like_protein_246	330	35.1781	8.34	Eukaryota	Fungi	Chytridiomycota	Neocallimastigomycetes	Neocallimastigales	Neocallimastigaceae	Neocallimastix	Neocallimastix lanati	YoaJ superfamily
Rumen_expansin-like_protein_247	571	63.1716	4.66	Eukaryota	Fungi	Chytridiomycota	Neocallimastigomycetes	Neocallimastigales	Neocallimastigaceae	Neocallimastix	Neocallimastix lanati	CBM_10 superfamily	CBM_10 superfamily	CBM_10 superfamily	YoaJ superfamily
Rumen_expansin-like_protein_248	376	40.7807	4.64	Eukaryota	Fungi	Chytridiomycota	Neocallimastigomycetes	Neocallimastigales	Neocallimastigaceae	Neocallimastix	Neocallimastix lanati	DPBB_RlpA_EXP_N-like superfamily	CBM_10 superfamily	CBM_10 superfamily	CBM_10 superfamily
Rumen_expansin-like_protein_249	621	68.9457	9.19	Eukaryota	Fungi	Chytridiomycota	Neocallimastigomycetes	Neocallimastigales	Neocallimastigaceae	Neocallimastix	Neocallimastix lanati	YoaJ superfamily	MSCRAMM_ClfA superfamily
Rumen_expansin-like_protein_250	289	31.3462	8.61	Eukaryota	Fungi	Chytridiomycota	Neocallimastigomycetes	Neocallimastigales	Neocallimastigaceae	Neocallimastix	Neocallimastix californiae	YoaJ superfamily
Rumen_expansin-like_protein_251	500	57.4594	4.61	Eukaryota	Fungi	Chytridiomycota	Neocallimastigomycetes	Neocallimastigales	Neocallimastigaceae	Neocallimastix	Neocallimastix californiae	DPBB_RlpA_EXP_N-like superfamily
Rumen_expansin-like_protein_252	617	67.3154	4.5	Eukaryota	Fungi	Chytridiomycota	Neocallimastigomycetes	Neocallimastigales	Neocallimastigaceae	Neocallimastix	Neocallimastix lanati	CBM_10 superfamily	CBM_10 superfamily	CBM_10 superfamily	YoaJ superfamily
Rumen_expansin-like_protein_253	574	63.2557	4.44	Eukaryota	Fungi	Chytridiomycota	Neocallimastigomycetes	Neocallimastigales	Neocallimastigaceae	Neocallimastix	Neocallimastix lanati	CBM_10 superfamily	CBM_10 superfamily	YoaJ superfamily
Rumen_expansin-like_protein_254	566	62.4896	4.63	Eukaryota	Fungi	Chytridiomycota	Neocallimastigomycetes	Neocallimastigales	Neocallimastigaceae	Neocallimastix	Neocallimastix lanati	CBM_10 superfamily	CBM_10 superfamily	CBM_10 superfamily	DPBB_RlpA_EXP_N-like superfamily
Rumen_expansin-like_protein_255	319	34.8555	7.46	Eukaryota	Fungi	Chytridiomycota	Neocallimastigomycetes	Neocallimastigales	Neocallimastigaceae	Neocallimastix	Neocallimastix lanati	YoaJ superfamily
Rumen_expansin-like_protein_256	573	63.2039	4.45	Eukaryota	Fungi	Chytridiomycota	Neocallimastigomycetes	Neocallimastigales	Neocallimastigaceae	Pecoramyces	Pecoramyces ruminantium	CBM_10 superfamily	CBM_10 superfamily	CBM_10 superfamily	YoaJ superfamily
Rumen_expansin-like_protein_257	873	101.394	5.62	Eukaryota	Fungi	Chytridiomycota	Neocallimastigomycetes	Neocallimastigales	Neocallimastigaceae	Neocallimastix	Neocallimastix lanati	DPBB_RlpA_EXP_N-like superfamily
Rumen_expansin-like_protein_258	359	41.5368	5.71	Eukaryota	Fungi	Chytridiomycota	Neocallimastigomycetes	Neocallimastigales	Neocallimastigaceae	Neocallimastix	Neocallimastix lanati	YoaJ superfamily
Rumen_expansin-like_protein_259	635	70.4345	4.85	Eukaryota	Fungi	Chytridiomycota	Neocallimastigomycetes	Neocallimastigales	Neocallimastigaceae	Anaeromyces	Anaeromyces robustus	CBM_10 superfamily	YoaJ superfamily
Rumen_expansin-like_protein_260	353	41.0421	5.13	Eukaryota	Fungi	Chytridiomycota	Neocallimastigomycetes	Neocallimastigales	Neocallimastigaceae	Neocallimastix	Neocallimastix lanati	DPBB_RlpA_EXP_N-like superfamily
Rumen_expansin-like_protein_261	509	54.9398	4.43	Eukaryota	Fungi	Chytridiomycota	Neocallimastigomycetes	Neocallimastigales	Neocallimastigaceae	Neocallimastix	Neocallimastix lanati	CBM_10 superfamily	CBM_10 superfamily	CBM_1 superfamily	DPBB_RlpA_EXP_N-like superfamily
Rumen_expansin-like_protein_262	579	63.9007	4.52	Eukaryota	Fungi	Chytridiomycota	Neocallimastigomycetes	Neocallimastigales	Neocallimastigaceae	Anaeromyces	Anaeromyces robustus	CBM_10 superfamily	YoaJ superfamily
Rumen_expansin-like_protein_263	477	51.7865	4.37	Eukaryota	Fungi	Chytridiomycota	Neocallimastigomycetes	Neocallimastigales	Neocallimastigaceae	Neocallimastix	Neocallimastix californiae	CBM_10 superfamily	CBM_10 superfamily	CBM_1 superfamily	DPBB_RlpA_EXP_N-like superfamily
Rumen_expansin-like_protein_264	470	50.7833	4.46	Eukaryota	Fungi	Chytridiomycota	Neocallimastigomycetes	Neocallimastigales	Neocallimastigaceae	Neocallimastix	Neocallimastix lanati	CBM_10 superfamily	CBM_10 superfamily	CBM_1 superfamily	DPBB_RlpA_EXP_N-like superfamily
Rumen_expansin-like_protein_265	464	50.3328	4.52	Eukaryota	Fungi	Chytridiomycota	Neocallimastigomycetes	Neocallimastigales	Neocallimastigaceae	Neocallimastix	Neocallimastix lanati	CBM_10 superfamily	CBM_10 superfamily	CBM_1 superfamily	DPBB_RlpA_EXP_N-like superfamily
Rumen_expansin-like_protein_266	324	35.5355	9.53	Eukaryota	Fungi	Chytridiomycota	Neocallimastigomycetes	Neocallimastigales	Neocallimastigaceae	Neocallimastix	Neocallimastix californiae	YoaJ superfamily	CBM6-CBM35-CBM36_like superfamily
Rumen_expansin-like_protein_267	426	46.4453	9.21	Eukaryota	Fungi	Chytridiomycota	Neocallimastigomycetes	Neocallimastigales	Neocallimastigaceae	Neocallimastix	Neocallimastix lanati	YoaJ superfamily
Rumen_expansin-like_protein_268	346	36.5148	8.93	Eukaryota	Fungi	Chytridiomycota	Neocallimastigomycetes	Neocallimastigales	Neocallimastigaceae	Neocallimastix	Neocallimastix lanati	YoaJ superfamily
Rumen_expansin-like_protein_269	446	51.5579	5.26	Eukaryota	Fungi	Chytridiomycota	Neocallimastigomycetes	Neocallimastigales	Neocallimastigaceae	Neocallimastix	Neocallimastix californiae	YoaJ superfamily
Rumen_expansin-like_protein_270	561	61.9651	4.63	Eukaryota	Fungi	Chytridiomycota	Neocallimastigomycetes	Neocallimastigales	Neocallimastigaceae	Neocallimastix	Neocallimastix lanati	CBM_10 superfamily	CBM_10 superfamily	CBM_10 superfamily	YoaJ superfamily
Rumen_expansin-like_protein_271	576	62.9853	4.34	Eukaryota	Fungi	Chytridiomycota	Neocallimastigomycetes	Neocallimastigales	Neocallimastigaceae	Pecoramyces	Pecoramyces ruminantium	CBM_10 superfamily	CBM_10 superfamily	CBM_10 superfamily	YoaJ superfamily
Rumen_expansin-like_protein_272	460	53.7796	6.08	Eukaryota	Fungi	Chytridiomycota	Neocallimastigomycetes	Neocallimastigales	Neocallimastigaceae	Neocallimastix	Neocallimastix californiae	DPBB_RlpA_EXP_N-like superfamily
Rumen_expansin-like_protein_273	514	59.0125	4.62	Eukaryota	Fungi	Chytridiomycota	Neocallimastigomycetes	Neocallimastigales	Neocallimastigaceae	Neocallimastix	Neocallimastix lanati	DPBB_RlpA_EXP_N-like superfamily
Rumen_expansin-like_protein_274	463	49.7097	4.44	Eukaryota	Fungi	Chytridiomycota	Neocallimastigomycetes	Neocallimastigales	Neocallimastigaceae	Piromyces	Piromyces finnis	YoaJ superfamily	CBM_10 superfamily	CBM_10 superfamily	CBM_10 superfamily	CBM_1 superfamily
Rumen_expansin-like_protein_275	565	61.9479	4.54	Eukaryota	Fungi	Chytridiomycota	Neocallimastigomycetes	Neocallimastigales	Neocallimastigaceae	Neocallimastix	Neocallimastix californiae	CBM_10 superfamily	CBM_10 superfamily	CBM_10 superfamily	YoaJ superfamily
Rumen_expansin-like_protein_276	448	52.0598	5.42	Eukaryota	Fungi	Chytridiomycota	Neocallimastigomycetes	Neocallimastigales	Neocallimastigaceae	Piromyces	Piromyces sp.	DPBB_RlpA_EXP_N-like superfamily
Rumen_expansin-like_protein_277	567	61.8619	4.58	Eukaryota	Fungi	Chytridiomycota	Neocallimastigomycetes	Neocallimastigales	Neocallimastigaceae	Piromyces	Piromyces sp.	CBM_10 superfamily	CBM_10 superfamily	CBM_10 superfamily	DPBB_RlpA_EXP_N-like superfamily
Rumen_expansin-like_protein_278	380	41.7761	4.54	Eukaryota	Fungi	Chytridiomycota	Neocallimastigomycetes	Neocallimastigales	Neocallimastigaceae	Piromyces	Piromyces sp.	YoaJ superfamily	Expansin_C superfamily
Rumen_expansin-like_protein_279	312	33.3945	4.71	Eukaryota	Fungi	Chytridiomycota	Neocallimastigomycetes	Neocallimastigales	Neocallimastigaceae	Piromyces	Piromyces sp.	CBM_1 superfamily	DPBB_RlpA_EXP_N-like superfamily
Rumen_expansin-like_protein_280	400	46.001	5.31	Eukaryota	Fungi	Chytridiomycota	Neocallimastigomycetes	Neocallimastigales	Neocallimastigaceae	Piromyces	Piromyces sp.	DPBB_RlpA_EXP_N-like superfamily
Rumen_expansin-like_protein_281	394	43.8947	4.66	Eukaryota	Fungi	Chytridiomycota	Neocallimastigomycetes	Neocallimastigales	Neocallimastigaceae	Piromyces	Piromyces sp.	YoaJ superfamily
Rumen_expansin-like_protein_282	392	43.466	5.08	Eukaryota	Fungi	Chytridiomycota	Neocallimastigomycetes	Neocallimastigales	Neocallimastigaceae	Piromyces	Piromyces sp.	YoaJ superfamily
Rumen_expansin-like_protein_283	385	44.2838	5.39	Eukaryota	Fungi	Chytridiomycota	Neocallimastigomycetes	Neocallimastigales	Neocallimastigaceae	Piromyces	Piromyces sp.	DPBB_RlpA_EXP_N-like superfamily
Rumen_expansin-like_protein_284	307	33.5261	9.51	Eukaryota	Fungi	Chytridiomycota	Neocallimastigomycetes	Neocallimastigales	Neocallimastigaceae	Piromyces	Piromyces sp.	YoaJ superfamily	CBM6-CBM35-CBM36_like superfamily
Rumen_expansin-like_protein_285	447	49.7662	5	Eukaryota	Fungi	Chytridiomycota	Neocallimastigomycetes	Neocallimastigales	Neocallimastigaceae	Piromyces	Piromyces sp.	YoaJ superfamily
Rumen_expansin-like_protein_286	474	51.4229	4.25	Eukaryota	Fungi	Chytridiomycota	Neocallimastigomycetes	Neocallimastigales	Neocallimastigaceae	Piromyces	Piromyces finnis	CBM_10 superfamily	CBM_10 superfamily	CBM_1 superfamily	DPBB_RlpA_EXP_N-like superfamily
Rumen_expansin-like_protein_287	504	54.5714	4.37	Eukaryota	Fungi	Chytridiomycota	Neocallimastigomycetes	Neocallimastigales	Neocallimastigaceae	Piromyces	Piromyces finnis	CBM_10 superfamily	CBM_10 superfamily	CBM_1 superfamily	DPBB_RlpA_EXP_N-like superfamily
Rumen_expansin-like_protein_288	437	48.0137	9.4	Eukaryota	Fungi	Chytridiomycota	Neocallimastigomycetes	Neocallimastigales	Neocallimastigaceae	Piromyces	Piromyces finnis	DPBB_RlpA_EXP_N-like superfamily
Rumen_expansin-like_protein_289	573	62.4725	4.3	Eukaryota	Fungi	Chytridiomycota	Neocallimastigomycetes	Neocallimastigales	Neocallimastigaceae	Piromyces	Piromyces finnis	CBM_10 superfamily	CBM_10 superfamily	CBM_10 superfamily	YoaJ superfamily
Rumen_expansin-like_protein_290	583	64.5527	5.1	Eukaryota	Fungi	Chytridiomycota	Neocallimastigomycetes	Neocallimastigales	Neocallimastigaceae	Piromyces	Piromyces finnis	YoaJ superfamily
Rumen_expansin-like_protein_291	567	62.108	4.41	Eukaryota	Fungi	Chytridiomycota	Neocallimastigomycetes	Neocallimastigales	Neocallimastigaceae	Piromyces	Piromyces finnis	CBM_10 superfamily	CBM_10 superfamily	CBM_10 superfamily	DPBB_RlpA_EXP_N-like superfamily
Rumen_expansin-like_protein_292	509	54.947	4.47	Eukaryota	Fungi	Chytridiomycota	Neocallimastigomycetes	Neocallimastigales	Neocallimastigaceae	Piromyces	Piromyces finnis	CBM_10 superfamily	CBM_10 superfamily	CBM_1 superfamily	DPBB_RlpA_EXP_N-like superfamily
Rumen_expansin-like_protein_293	444	51.233	5.46	Eukaryota	Fungi	Chytridiomycota	Neocallimastigomycetes	Neocallimastigales	Neocallimastigaceae	Piromyces	Piromyces sp.	DPBB_RlpA_EXP_N-like superfamily
Rumen_expansin-like_protein_294	473	51.1937	4.39	Eukaryota	Fungi	Chytridiomycota	Neocallimastigomycetes	Neocallimastigales	Neocallimastigaceae	Piromyces	Piromyces finnis	CBM_10 superfamily	CBM_10 superfamily	CBM_1 superfamily	DPBB_RlpA_EXP_N-like superfamily
Rumen_expansin-like_protein_295	568	62.0281	4.6	Eukaryota	Fungi	Chytridiomycota	Neocallimastigomycetes	Neocallimastigales	Neocallimastigaceae	Piromyces	Piromyces finnis	CBM_10 superfamily	CBM_10 superfamily	CBM_10 superfamily	DPBB_RlpA_EXP_N-like superfamily
Rumen_expansin-like_protein_296	569	63.0924	4.69	Eukaryota	Fungi	Chytridiomycota	Neocallimastigomycetes	Neocallimastigales	Neocallimastigaceae	Anaeromyces	Anaeromyces robustus	CBM_10 superfamily	CBM_10 superfamily	CBM_10 superfamily	YoaJ superfamily
Rumen_expansin-like_protein_297	561	61.8118	4.59	Eukaryota	Fungi	Chytridiomycota	Neocallimastigomycetes	Neocallimastigales	Neocallimastigaceae	Neocallimastix	Neocallimastix lanati	CBM_10 superfamily	CBM_10 superfamily	CBM_10 superfamily	YoaJ superfamily
Rumen_expansin-like_protein_298	619	69.0019	4.44	Eukaryota	Fungi	Chytridiomycota	Neocallimastigomycetes	Neocallimastigales	Neocallimastigaceae	Anaeromyces	Anaeromyces robustus	CBM_10 superfamily	CBM_10 superfamily	YoaJ superfamily
Rumen_expansin-like_protein_299	456	52.7894	5.54	Eukaryota	Fungi	Chytridiomycota	Neocallimastigomycetes	Neocallimastigales	Neocallimastigaceae	Neocallimastix	Neocallimastix californiae	DPBB_RlpA_EXP_N-like superfamily
Rumen_expansin-like_protein_300	513	56.099	4.47	Eukaryota	Fungi	Chytridiomycota	Neocallimastigomycetes	Neocallimastigales	Neocallimastigaceae	Pecoramyces	Pecoramyces ruminantium	CBM_10 superfamily	CBM_10 superfamily	YoaJ superfamily
Rumen_expansin-like_protein_301	451	48.6068	9.52	Eukaryota	Fungi	Chytridiomycota	Neocallimastigomycetes	Neocallimastigales	Neocallimastigaceae	Piromyces	Piromyces finnis	YoaJ superfamily
Rumen_expansin-like_protein_302	538	58.1688	4.43	Bacteria	Bacillati	Bacillota	Clostridia	Eubacteriales	Oscillospiraceae	Ruminococcus	Ruminococcus flavefaciens	YoaJ superfamily
Rumen_expansin-like_protein_303	293	32.4775	4.63	Bacteria	Bacillati	Bacillota	Clostridia	Eubacteriales	Oscillospiraceae	Ruminococcus	Ruminococcus flavefaciens	YoaJ superfamily
Rumen_expansin-like_protein_304	313	34.1457	4.66	Bacteria	Bacillati	Bacillota	Clostridia	Eubacteriales	Oscillospiraceae	Ruminococcus	Ruminococcus sp.	Dockerin_like superfamily	YoaJ superfamily
Rumen_expansin-like_protein_305	312	34.9884	4.74	Bacteria	Pseudomonadati	Bacteroidota	Bacteroidia	Bacteroidales	Paludibacteraceae	Unclassified	Paludibacteraceae bacterium	YoaJ superfamily
Rumen_expansin-like_protein_306	295	32.23	4.4	Bacteria	Bacillati	Bacillota	Clostridia	Eubacteriales	Oscillospiraceae	Unclassified	Oscillospiraceae bacterium	Dockerin_like superfamily	YoaJ superfamily
Rumen_expansin-like_protein_307	293	32.6135	4.59	Bacteria	Bacillati	Bacillota	Clostridia	Eubacteriales	Oscillospiraceae	Ruminococcus	Ruminococcus sp.	YoaJ superfamily
Rumen_expansin-like_protein_308	300	33.5426	4.75	Bacteria	Bacillati	Bacillota	Clostridia	Eubacteriales	Oscillospiraceae	Ruminococcus	Ruminococcus sp.	YoaJ superfamily
Rumen_expansin-like_protein_309	314	34.9488	9.75	Bacteria	Bacillati	Bacillota	Clostridia	Eubacteriales	Eubacteriaceae	Eubacterium	Eubacterium sp.	YoaJ superfamily
Rumen_expansin-like_protein_310	288	31.6492	4.43	Bacteria	Bacillati	Bacillota	Clostridia	Eubacteriales	Oscillospiraceae	Ruminococcus	Ruminococcus sp.	YoaJ superfamily
Rumen_expansin-like_protein_311	283	31.7204	4.65	Bacteria	Bacillati	Bacillota	Clostridia	Eubacteriales	Oscillospiraceae	Unclassified	Oscillospiraceae bacterium	YoaJ superfamily
Rumen_expansin-like_protein_312	294	33.0187	4.27	Bacteria	Bacillati	Bacillota	Clostridia	Eubacteriales	Oscillospiraceae	Ruminococcus	Ruminococcus sp.	YoaJ superfamily
Rumen_expansin-like_protein_313	294	32.4995	4.74	Bacteria	Bacillati	Bacillota	Clostridia	Eubacteriales	Oscillospiraceae	Ruminococcus	Ruminococcus sp.	YoaJ superfamily
Rumen_expansin-like_protein_314	248	27.6105	6.12	Bacteria	Bacillati	Bacillota	Clostridia	Eubacteriales	Oscillospiraceae	Unclassified	Ruminococcaceae bacterium	YoaJ superfamily
Rumen_expansin-like_protein_315	298	34.3765	5.5	Bacteria	Pseudomonadati	Bacteroidota	Bacteroidia	Bacteroidales	Paludibacteraceae	Unclassified	Paludibacteraceae bacterium	YoaJ superfamily
Rumen_expansin-like_protein_316	280	31.269	4.7	Bacteria	Bacillati	Bacillota	Clostridia	Eubacteriales	Oscillospiraceae	Unclassified	Oscillospiraceae bacterium	YoaJ superfamily
Rumen_expansin-like_protein_317	535	58.2118	4.47	Bacteria	Bacillati	Bacillota	Clostridia	Eubacteriales	Oscillospiraceae	Ruminococcus	Ruminococcus sp.	YoaJ superfamily
Rumen_expansin-like_protein_318	290	30.5607	4.64	Bacteria	Bacillati	Bacillota	Clostridia	Eubacteriales	Oscillospiraceae	Unclassified	Oscillospiraceae bacterium	YoaJ superfamily
Rumen_expansin-like_protein_319	540	57.6624	4.34	Bacteria	Bacillati	Bacillota	Clostridia	Eubacteriales	Oscillospiraceae	Unclassified	Oscillospiraceae bacterium	YoaJ superfamily
Rumen_expansin-like_protein_320	294	32.197	4.47	Bacteria	Bacillati	Bacillota	Clostridia	Eubacteriales	Oscillospiraceae	Ruminococcus	Ruminococcus sp.	YoaJ superfamily
Rumen_expansin-like_protein_321	248	26.6733	5.27	Bacteria	Bacillati	Bacillota	Clostridia	Lachnospirales	Lachnospiraceae	Unclassified	Lachnospiraceae bacterium	YoaJ superfamily
Rumen_expansin-like_protein_322	273	30.6061	9.42	Bacteria	Pseudomonadati	Bacteroidota	Bacteroidia	Bacteroidales	Unclassified	Unclassified	Bacteroidales bacterium	YoaJ superfamily
Rumen_expansin-like_protein_323	211	23.8185	4.77	Bacteria	Bacillati	Bacillota	Clostridia	Eubacteriales	Oscillospiraceae	Unclassified	Oscillospiraceae bacterium	YoaJ superfamily
Rumen_expansin-like_protein_324	184	18.4666	6.18	Bacteria	Bacillati	Actinomycetota	Actinomycetes	Streptosporangiales	Nocardiopsidaceae	Thermobifida	Thermobifida fusca	YoaJ superfamily
Rumen_expansin-like_protein_325	313	35.2304	4.82	Bacteria	Pseudomonadati	Bacteroidota	Bacteroidia	Bacteroidales	Unclassified	Unclassified	Bacteroidales bacterium	YoaJ superfamily
Rumen_expansin-like_protein_326	424	48.9385	4.81	Bacteria	Pseudomonadati	Bacteroidota	Bacteroidia	Bacteroidales	Paludibacteraceae	Unclassified	Paludibacteraceae bacterium	YoaJ superfamily
Rumen_expansin-like_protein_327	295	32.4083	4.2	Bacteria	Bacillati	Bacillota	Clostridia	Eubacteriales	Oscillospiraceae	Unclassified	Oscillospiraceae bacterium	Dockerin_like superfamily	YoaJ superfamily
Rumen_expansin-like_protein_328	537	58.8802	4.78	Bacteria	Bacillati	Bacillota	Clostridia	Eubacteriales	Oscillospiraceae	Unclassified	Oscillospiraceae bacterium	YoaJ superfamily
Rumen_expansin-like_protein_329	309	34.9861	5.13	Bacteria	Pseudomonadati	Bacteroidota	Bacteroidia	Bacteroidales	Paludibacteraceae	Unclassified	Paludibacteraceae bacterium	YoaJ superfamily
Rumen_expansin-like_protein_330	308	34.8891	5.03	Bacteria	Pseudomonadati	Bacteroidota	Bacteroidia	Bacteroidales	Paludibacteraceae	Unclassified	Paludibacteraceae bacterium	YoaJ superfamily
Rumen_expansin-like_protein_331	293	32.5163	4.63	Bacteria	Bacillati	Bacillota	Clostridia	Eubacteriales	Oscillospiraceae	Ruminococcus	Ruminococcus sp.	YoaJ superfamily
Rumen_expansin-like_protein_332	306	34.3014	4.84	Bacteria	Pseudomonadati	Bacteroidota	Bacteroidia	Bacteroidales	Unclassified	Unclassified	Bacteroidales bacterium	YoaJ superfamily
Rumen_expansin-like_protein_333	240	27.1826	4.93	Bacteria	Pseudomonadati	Bacteroidota	Bacteroidia	Bacteroidales	Paludibacteraceae	Unclassified	Paludibacteraceae bacterium	YoaJ superfamily
Rumen_expansin-like_protein_334	116	12.8174	9.19	Bacteria	Pseudomonadati	Bacteroidota	Flavobacteriia	Flavobacteriales	Weeksellaceae	Chryseobacterium	Chryseobacterium sp.	DPBB_RlpA_EXP_N-like superfamily
Rumen_expansin-like_protein_335	313	35.2236	4.92	Bacteria	Pseudomonadati	Bacteroidota	Bacteroidia	Bacteroidales	Paludibacteraceae	Unclassified	Paludibacteraceae bacterium	YoaJ superfamily
Rumen_expansin-like_protein_336	313	35.2575	4.91	Bacteria	Pseudomonadati	Bacteroidota	Bacteroidia	Bacteroidales	Paludibacteraceae	Unclassified	Paludibacteraceae bacterium	YoaJ superfamily
Rumen_expansin-like_protein_337	294	32.5305	4.42	Bacteria	Bacillati	Bacillota	Clostridia	Eubacteriales	Oscillospiraceae	Ruminococcus	Ruminococcus sp.	YoaJ superfamily
Rumen_expansin-like_protein_338	281	30.8775	4.39	Bacteria	Bacillati	Bacillota	Clostridia	Eubacteriales	Oscillospiraceae	Ruminococcus	Ruminococcus sp.	YoaJ superfamily
Rumen_expansin-like_protein_339	296	33.0221	4.35	Bacteria	Bacillati	Bacillota	Clostridia	Eubacteriales	Oscillospiraceae	Ruminococcus	Ruminococcus sp.	Dockerin_like superfamily	YoaJ superfamily
Rumen_expansin-like_protein_340	294	32.6869	4.63	Bacteria	Bacillati	Bacillota	Clostridia	Eubacteriales	Oscillospiraceae	Ruminococcus	Ruminococcus sp.	YoaJ superfamily
Rumen_expansin-like_protein_341	291	32.039	4.46	Bacteria	Bacillati	Bacillota	Clostridia	Eubacteriales	Oscillospiraceae	Ruminococcus	Ruminococcus sp.	YoaJ superfamily
Rumen_expansin-like_protein_342	240	27.0451	4.69	Bacteria	Pseudomonadati	Bacteroidota	Bacteroidia	Bacteroidales	Paludibacteraceae	Unclassified	Paludibacteraceae bacterium	YoaJ superfamily
Rumen_expansin-like_protein_343	281	30.1466	4.92	Bacteria	Pseudomonadati	Fibrobacterota	Fibrobacteria	Fibrobacterales	Fibrobacteraceae	Fibrobacter	Fibrobacter sp.	YoaJ superfamily
Rumen_expansin-like_protein_344	143	15.9861	9.27	Bacteria	Pseudomonadati	Bacteroidota	Bacteroidia	Bacteroidales	Prevotellaceae	Prevotella	Prevotella sp.	DPBB_RlpA_EXP_N-like superfamily
Rumen_expansin-like_protein_345	291	32.0597	4.32	Bacteria	Bacillati	Bacillota	Clostridia	Eubacteriales	Oscillospiraceae	Ruminococcus	Ruminococcus sp.	Dockerin_like superfamily	YoaJ superfamily
Rumen_expansin-like_protein_346	240	27.0473	4.88	Bacteria	Pseudomonadati	Bacteroidota	Bacteroidia	Bacteroidales	Paludibacteraceae	Unclassified	Paludibacteraceae bacterium	YoaJ superfamily
Rumen_expansin-like_protein_347	302	33.6486	4.66	Bacteria	Bacillati	Bacillota	Clostridia	Eubacteriales	Oscillospiraceae	Ruminococcus	Ruminococcus sp.	YoaJ superfamily
Rumen_expansin-like_protein_348	363	38.3182	4.43	Bacteria	Pseudomonadati	Fibrobacterota	Fibrobacteria	Fibrobacterales	Fibrobacteraceae	Fibrobacter	Fibrobacter sp.	YoaJ superfamily
Rumen_expansin-like_protein_349	258	28.0387	4.46	Bacteria	Pseudomonadati	Fibrobacterota	Fibrobacteria	Fibrobacterales	Fibrobacteraceae	Fibrobacter	Fibrobacter succinogenes	YoaJ superfamily
Rumen_expansin-like_protein_350	139	15.1533	9.71	Bacteria	Pseudomonadati	Bacteroidota	Bacteroidia	Bacteroidales	Bacteroidaceae	Unclassified	Bacteroidaceae bacterium	DPBB_RlpA_EXP_N-like superfamily
Rumen_expansin-like_protein_351	293	32.1948	4.28	Bacteria	Pseudomonadati	Bacteroidota	Bacteroidia	Bacteroidales	Paludibacteraceae	Unclassified	Paludibacteraceae bacterium	YoaJ superfamily
Rumen_expansin-like_protein_352	120	13.1588	9.45	Bacteria	Pseudomonadati	Pseudomonadota	Gammaproteobacteria	Moraxellales	Moraxellaceae	Moraxella	Moraxella oblonga	DPBB_RlpA_EXP_N-like superfamily
Rumen_expansin-like_protein_353	132	14.901	9.4	Bacteria	Pseudomonadati	Bacteroidota	Flavobacteriia	Flavobacteriales	Weeksellaceae	Unclassified	Cloacibacterium	YoaJ superfamily
Rumen_expansin-like_protein_354	296	32.4484	4.62	Bacteria	Bacillati	Bacillota	Clostridia	Eubacteriales	Oscillospiraceae	Unclassified	Oscillospiraceae bacterium	Dockerin_like superfamily	YoaJ superfamily
Rumen_expansin-like_protein_355	534	57.6807	4.61	Bacteria	Bacillati	Bacillota	Clostridia	Eubacteriales	Oscillospiraceae	Ruminococcus	Ruminococcus sp.	YoaJ superfamily
Rumen_expansin-like_protein_356	267	29.2427	4.41	Bacteria	Bacillati	Bacillota	Clostridia	Eubacteriales	Oscillospiraceae	Unclassified	Oscillospiraceae bacterium	Dockerin_like superfamily	YoaJ superfamily
Rumen_expansin-like_protein_357	187	20.5059	11.54	Bacteria	Pseudomonadati	Thermodesulfobacteriota	Desulfovibrionia	Desulfovibrionales	Desulfovibrionaceae	Desulfovibrio	Desulfovibrio sp.	YoaJ superfamily
Rumen_expansin-like_protein_358	289	31.9217	4.58	Bacteria	Bacillati	Bacillota	Clostridia	Eubacteriales	Oscillospiraceae	Ruminococcus	Ruminococcus sp.	YoaJ superfamily
Rumen_expansin-like_protein_359	336	35.1271	4.43	Bacteria	Pseudomonadati	Fibrobacterota	Fibrobacteria	Fibrobacterales	Fibrobacteraceae	Fibrobacter	Fibrobacter sp.	YoaJ superfamily
Rumen_expansin-like_protein_360	209	23.3588	4.7	Bacteria	Bacillati	Bacillota	Clostridia	Lachnospirales	Lachnospiraceae	Unclassified	Lachnospiraceae bacterium	YoaJ superfamily
Rumen_expansin-like_protein_361	281	31.1768	4.35	Bacteria	Bacillati	Bacillota	Clostridia	Eubacteriales	Oscillospiraceae	Unclassified	Oscillospiraceae bacterium	Dockerin_like superfamily	YoaJ superfamily
Rumen_expansin-like_protein_362	250	27.9994	4.64	Bacteria	Bacillati	Bacillota	Clostridia	Lachnospirales	Lachnospiraceae	Unclassified	Lachnospiraceae bacterium	YoaJ superfamily
Rumen_expansin-like_protein_363	360	37.4183	4.44	Bacteria	Pseudomonadati	Fibrobacterota	Fibrobacteria	Fibrobacterales	Fibrobacteraceae	Fibrobacter	Fibrobacter sp.	YoaJ superfamily
Rumen_expansin-like_protein_364	278	30.5194	4.62	Bacteria	Bacillati	Bacillota	Clostridia	Eubacteriales	Oscillospiraceae	Unclassified	Oscillospiraceae bacterium	Dockerin_like superfamily	YoaJ superfamily
Rumen_expansin-like_protein_365	305	34.0713	4.67	Bacteria	Bacillati	Bacillota	Clostridia	Eubacteriales	Oscillospiraceae	Ruminococcus	Ruminococcus sp.	YoaJ superfamily
Rumen_expansin-like_protein_366	287	31.5772	4.71	Bacteria	Bacillati	Bacillota	Clostridia	Eubacteriales	Oscillospiraceae	Ruminococcus	Ruminococcus sp.	YoaJ superfamily
Rumen_expansin-like_protein_367	376	40.542	10	Bacteria	Bacillati	Bacillota	Clostridia	Eubacteriales	Eubacteriaceae	Eubacterium	Eubacterium sp.	YoaJ superfamily
Rumen_expansin-like_protein_368	296	32.989	4.98	Bacteria	Bacillati	Bacillota	Clostridia	Eubacteriales	Oscillospiraceae	Ruminococcus	Ruminococcus sp.	YoaJ superfamily
Rumen_expansin-like_protein_369	151	15.9993	9.49	Bacteria	Pseudomonadati	Fibrobacterota	Fibrobacteria	Fibrobacterales	Fibrobacteraceae	Fibrobacter	Fibrobacter sp.	DPBB_RlpA_EXP_N-like superfamily
Rumen_expansin-like_protein_370	396	42.2423	5.01	Bacteria	Pseudomonadati	Fibrobacterota	Fibrobacteria	Fibrobacterales	Fibrobacteraceae	Fibrobacter	Fibrobacter succinogenes	YoaJ superfamily
Rumen_expansin-like_protein_371	338	35.7239	4.56	Bacteria	Pseudomonadati	Fibrobacterota	Fibrobacteria	Fibrobacterales	Fibrobacteraceae	Fibrobacter	Fibrobacter sp.	YoaJ superfamily
Rumen_expansin-like_protein_372	343	36.4338	4.77	Bacteria	Pseudomonadati	Fibrobacterota	Fibrobacteria	Fibrobacterales	Fibrobacteraceae	Fibrobacter	Fibrobacter sp.	YoaJ superfamily
Rumen_expansin-like_protein_373	297	32.9127	4.68	Bacteria	Bacillati	Bacillota	Clostridia	Eubacteriales	Oscillospiraceae	Ruminococcus	Ruminococcus sp.	YoaJ superfamily
Rumen_expansin-like_protein_374	141	15.2535	9.97	Bacteria	Pseudomonadati	Fibrobacterota	Fibrobacteria	Fibrobacterales	Fibrobacteraceae	Fibrobacter	unclassified Fibrobacter	YoaJ superfamily
Rumen_expansin-like_protein_375	351	36.9892	4.62	Bacteria	Pseudomonadati	Fibrobacterota	Fibrobacteria	Fibrobacterales	Fibrobacteraceae	Fibrobacter	Fibrobacter sp.	YoaJ superfamily
Rumen_expansin-like_protein_376	294	32.3661	4.55	Bacteria	Bacillati	Bacillota	Clostridia	Eubacteriales	Oscillospiraceae	Ruminococcus	Ruminococcus sp.	YoaJ superfamily
Rumen_expansin-like_protein_377	160	17.4411	9.76	Bacteria	Pseudomonadati	Fibrobacterota	Fibrobacteria	Fibrobacterales	Fibrobacteraceae	Fibrobacter	unclassified Fibrobacter	YoaJ superfamily
Rumen_expansin-like_protein_378	288	31.8346	4.5	Bacteria	Bacillati	Bacillota	Clostridia	Eubacteriales	Oscillospiraceae	Ruminococcus	Ruminococcus sp.	YoaJ superfamily
Rumen_expansin-like_protein_379	291	31.9839	4.33	Bacteria	Bacillati	Bacillota	Clostridia	Eubacteriales	Oscillospiraceae	Unclassified	Oscillospiraceae bacterium	Dockerin_like superfamily	YoaJ superfamily
Rumen_expansin-like_protein_380	548	60.6319	4.49	Bacteria	Bacillati	Bacillota	Clostridia	Eubacteriales	Oscillospiraceae	Unclassified	Oscillospiraceae bacterium	YoaJ superfamily
Rumen_expansin-like_protein_381	278	31.1702	4.82	Bacteria	Bacillati	Bacillota	Clostridia	Eubacteriales	Oscillospiraceae	Unclassified	Oscillospiraceae bacterium	YoaJ superfamily
Rumen_expansin-like_protein_382	277	31.0381	4.71	Bacteria	Bacillati	Bacillota	Clostridia	Eubacteriales	Oscillospiraceae	Ruminococcus	Ruminococcus sp.	YoaJ superfamily
Rumen_expansin-like_protein_383	274	30.5506	4.71	Bacteria	Bacillati	Bacillota	Clostridia	Eubacteriales	Oscillospiraceae	Unclassified	Oscillospiraceae bacterium	Dockerin_like superfamily	YoaJ superfamily
Rumen_expansin-like_protein_384	291	32.419	4.48	Bacteria	Bacillati	Bacillota	Clostridia	Eubacteriales	Oscillospiraceae	Ruminococcus	Ruminococcus sp.	YoaJ superfamily
Rumen_expansin-like_protein_385	297	33.4734	4.43	Bacteria	Bacillati	Bacillota	Clostridia	Eubacteriales	Oscillospiraceae	Ruminococcus	Ruminococcus sp.	YoaJ superfamily
Rumen_expansin-like_protein_386	123	13.3611	8.93	Bacteria	Pseudomonadati	Bacteroidota	Flavobacteriia	Flavobacteriales	Weeksellaceae	Moheibacter	Moheibacter lacus	DPBB_RlpA_EXP_N-like superfamily
Rumen_expansin-like_protein_387	313	35.2687	5.04	Bacteria	Pseudomonadati	Bacteroidota	Bacteroidia	Bacteroidales	Unclassified	Unclassified	Bacteroidales bacterium	YoaJ superfamily
Rumen_expansin-like_protein_388	260	28.5825	5.69	Bacteria	Bacillati	Bacillota	Clostridia	Lachnospirales	Lachnospiraceae	Unclassified	Lachnospiraceae bacterium	YoaJ superfamily
Rumen_expansin-like_protein_389	283	31.4723	4.79	Bacteria	Bacillati	Bacillota	Clostridia	Eubacteriales	Oscillospiraceae	Ruminococcus	Ruminococcus sp.	YoaJ superfamily
Rumen_expansin-like_protein_390	293	32.1469	4.36	Bacteria	Bacillati	Bacillota	Clostridia	Eubacteriales	Oscillospiraceae	Ruminococcus	Ruminococcus sp.	YoaJ superfamily
Rumen_expansin-like_protein_391	294	32.3769	4.24	Bacteria	Bacillati	Bacillota	Clostridia	Eubacteriales	Oscillospiraceae	Ruminococcus	Ruminococcus sp.	YoaJ superfamily
Rumen_expansin-like_protein_392	308	34.1356	4.62	Bacteria	Bacillati	Bacillota	Clostridia	Eubacteriales	Oscillospiraceae	Unclassified	Oscillospiraceae bacterium	Dockerin_like superfamily	YoaJ superfamily
Rumen_expansin-like_protein_393	285	31.6134	4.49	Bacteria	Bacillati	Bacillota	Clostridia	Eubacteriales	Oscillospiraceae	Ruminococcus	Ruminococcus sp.	YoaJ superfamily
Rumen_expansin-like_protein_394	413	44.8584	4.65	Bacteria	Pseudomonadati	Bacteroidota	Bacteroidia	Bacteroidales	Paludibacteraceae	Unclassified	Paludibacteraceae bacterium	YoaJ superfamily
Rumen_expansin-like_protein_395	297	33.0248	4.59	Bacteria	Bacillati	Bacillota	Clostridia	Eubacteriales	Oscillospiraceae	Unclassified	Oscillospiraceae bacterium	Dockerin_like superfamily	YoaJ superfamily
Rumen_expansin-like_protein_396	236	26.0894	4.66	Bacteria	Bacillati	Bacillota	Clostridia	Lachnospirales	Lachnospiraceae	Unclassified	Lachnospiraceae bacterium	YoaJ superfamily

## Sheet: Table S4
Table S4 Data sources of rumen metatranscriptomes used for ELPs analysis
BioProject	Reference	Host	Number
PRJNA275012	Metatranscriptomic Profiling Reveals Linkages between the Active Rumen Microbiome and Feed Efficiency in Beef Cattle	cattle	20
PRJEB5962	Functional gene profiling through metaRNAseq approach reveals diet-dependent variation in rumen microbiota of buffalo (Bubalus bubalis)	buffalo	32
PRJNA1005307	Comparative analysis of functional diversity of rumen microbiome in bison and beef heifers	cattle	6	bufflo	6
PRJNA202380	Rumen metagenome and metatranscriptome analyses of low methane yield sheep reveals a Sharpea-enriched microbiome characterised by lactic acid formation and utilisation	Sheep	10

## Sheet: Table S5
Table S5 Genomic features of anaerobic fungi and Pecoramyces ruminantium F1
Strain	Platforms	Contigs	Total length (Mb)	Largest contig (Mb)	N50	Number of genes	Reference
Pecoramyces ruminantium F1	PacBio + Nanopore	29	122.76	16.85	8727609	21577	This study
Anaeromyces sp. S4	PacBio	1035	71.69	0.67	141798	12832	Haitjema CH et al., 2017
Caecomyces churrovis A	PacBio	7737	165.5	0.63	30837	15009	Brown JL et al., 2021
Neocallimastix californiae G1	PacBio	1819	193.03	1.84	443414	20219	Haitjema CH et al., 2017
Neocallimastix lanati	PacBio	969	200.97	4.01	1031807	27677	Wilken SE et al., 2021
Neocallimastix sp. Gf-Ma3-1	PacBio	383	209.5	8.43	2497137	28646	-----
Neocallimastix sp. WI3-B	PacBio	302	206.81	6.75	2681480	28960	-----
Neocallimastix constans G3	PacBio	558	187.12	2.34	703164	23663	Peng et al., 2021
Pecoramyces ruminantium	Illumina + PacBio	32574	100.95	0.02	3373	18936	Youssef NH et al., 2013
Piromyces sp. finn	PacBio	232	56.46	2.63	749539	10992	Haitjema CH et al., 2017
Piromyces sp. E2	Illumina	17855	71.02	0.84	2723	14648	Haitjema CH et al., 2017
Piromyces sp. UH3-1	PacBio	84	84.1	11.05	7299973	16867	Haitjema CH et al., 2017
